# Supplementary material for: Bis[4-(dimethyl­amino)pyridinium] penta­bromidochloridostannate(IV)
Source: Acta Crystallogr Sect E Struct Rep Online. 2009 May 14;65(Pt 6):m645. doi: 10.1107/S160053680901705X (PMC2969538; doi:10.1107/S160053680901705X)
Supplement: Supplementary file 1 [file e-65-0m645-sup1.cif]

##############################################################################
###                                                                        ###
###        Electronic paper (Acta Crystallographica Section E)             ###
###                                                                        ###
##############################################################################
#                                                                            #
# This CIF contains the data in a paper accepted for publication in Acta     #
# Crystallographica Section E. It conforms to the requirements of Notes      #
# for Authors for Section E, and has been peer reviewed under the auspices   #
# of the IUCr Commission on Journals.                                        #
#                                                                            #
# Full details of the Crystallographic Information File format               #
# are given in the paper "The Crystallographic Information File (CIF):       #
# a New Standard Archive File for Crystallography" by S. R. Hall, F. H.      #
# Allen and I. D. Brown [Acta Cryst. (1991), A47, 655-685].                  #
#                                                                            #
# The current version of the core CIF dictionary is obtainable from          #
# ftp://ftp.iucr.org/pub/cif_core.dic. The current version number is 2.4.    #
#                                                                            #
# Software is freely available for graphical display of the structure(s) in  #
# this CIF.  For information consult the CIF home page http://www.iucr.org/  #
# cif/home.html                                                              #
#                                                                            #
# This file may be used for bona fide research purposes within the           #
# scientific community so long as proper attribution is given to the journal # 
# article from which it was obtained.                                        #
#                                                                            #
##############################################################################
                                             
data_global
_audit_creation_method     SHELXL-97
_journal_date_recd_electronic     2009-05-04
_journal_date_accepted     2009-05-06
_journal_name_full     'Acta Crystallographica, Section E'
_journal_year     2009
_journal_volume     65
_journal_issue      6
_journal_page_first     m645
_journal_page_last     m645
_journal_paper_category     QM
_journal_coeditor_code     HB2965
_publ_contact_author
;
Dr. Seik Weng Ng
Department of Chemistry
University of Malaya
50603 Kuala Lumpur
Malaysia
;
_publ_contact_author_email     seikweng@um.edu.my
_publ_contact_author_fax     '03 7967 4193'
_publ_contact_author_phone     '03 7967 6778'
_publ_section_title
;
Bis[4-(dimethylamino)pyridinium] pentabromidochloridostannate(IV)
;
loop_
    _publ_author_name
    _publ_author_address
    'Jang, Yong'
;
Department of Chemistry
University of Malaya
50603 Kuala Lumpur
Malaysia
;
    'Lo, Kong Mun'
;
Department of Chemistry
University of Malaya
50603 Kuala Lumpur
Malaysia
;
    'Ng, Seik Weng'
;
Department of Chemistry
University of Malaya
50603 Kuala Lumpur
Malaysia
;
_publ_section_synopsis     .
data_I
_audit_creation_method     SHELXL-97
_chemical_name_systematic
;
Bis[4-(dimethylamino)pyridinium] pentabromidochloridostannate(IV)
;
_chemical_name_common     ?
_chemical_formula_moiety     '2[C7 H11 N2] +, [Sn Br5 Cl] 2-'
_chemical_formula_sum     'C14 H22 Br5 Cl N4 Sn'
_chemical_formula_iupac     '(C7 H11 N2)2 [Sn Br5 Cl]'
_chemical_formula_weight     800.05
_chemical_melting_point     ?
_symmetry_cell_setting     Monoclinic
_symmetry_space_group_name_H-M     'P 21/c'
_symmetry_space_group_name_Hall     '-P 2ybc'
loop_
    _symmetry_equiv_pos_as_xyz
    'x, y, z'
    '-x, y+1/2, -z+1/2'
    '-x, -y, -z'
    'x, -y-1/2, z-1/2'
_cell_length_a     8.44240(10)
_cell_length_b     11.8821(2)
_cell_length_c     11.8868(2)
_cell_angle_alpha     90.00
_cell_angle_beta     107.1230(10)
_cell_angle_gamma     90.00
_cell_volume     1139.55(3)
_cell_formula_units_Z     2
_cell_measurement_reflns_used     5777
_cell_measurement_theta_min     2.5
_cell_measurement_theta_max     28.3
_cell_measurement_temperature     100(2)
_exptl_crystal_description     Block
_exptl_crystal_colour     colourless
_exptl_crystal_size_max     0.30
_exptl_crystal_size_mid     0.10
_exptl_crystal_size_min     0.10
_exptl_crystal_density_diffrn     2.332
_exptl_crystal_density_meas     ?
_exptl_crystal_density_method     'not measured'
_exptl_crystal_F_000     752
_exptl_absorpt_coefficient_mu     10.011
_exptl_absorpt_correction_type     Multi-scan
_exptl_absorpt_process_details     '(SADABS; Sheldrick, 1996)'
_exptl_absorpt_correction_T_min     0.152
_exptl_absorpt_correction_T_max     0.434
_diffrn_ambient_temperature     100(2)
_diffrn_radiation_type     MoK\a
_diffrn_radiation_wavelength     0.71073
_diffrn_radiation_source     'fine-focus sealed tube'
_diffrn_radiation_monochromator     graphite
_diffrn_measurement_device_type     'Bruker SMART APEX CCD'
_diffrn_measurement_method     '\w scans'
_diffrn_detector_area_resol_mean     ?
_diffrn_reflns_number     9261
_diffrn_reflns_av_R_equivalents     0.0218
_diffrn_reflns_av_sigmaI/netI     0.0215
_diffrn_reflns_theta_min     2.48
_diffrn_reflns_theta_max     27.50
_diffrn_reflns_theta_full     27.50
_diffrn_measured_fraction_theta_max     1.000
_diffrn_measured_fraction_theta_full     1.000
_diffrn_reflns_limit_h_min     -10
_diffrn_reflns_limit_h_max     10
_diffrn_reflns_limit_k_min     -15
_diffrn_reflns_limit_k_max     15
_diffrn_reflns_limit_l_min     -15
_diffrn_reflns_limit_l_max     15
_diffrn_standards_number     0
_diffrn_standards_interval_count     0
_diffrn_standards_interval_time     0
_diffrn_standards_decay_%     0
_reflns_number_total     2613
_reflns_number_gt     2408
_reflns_threshold_expression     I>2\s(I)
_refine_ls_structure_factor_coef     Fsqd
_refine_ls_matrix_type     full
_refine_ls_R_factor_all     0.0234
_refine_ls_R_factor_gt     0.0205
_refine_ls_wR_factor_gt     0.0517
_refine_ls_wR_factor_ref     0.0528
_refine_ls_goodness_of_fit_ref     1.013
_refine_ls_restrained_S_all     1.012
_refine_ls_number_reflns     2613
_refine_ls_number_parameters     121
_refine_ls_number_restraints     4
_refine_ls_hydrogen_treatment     constr
_refine_ls_weighting_scheme     calc
_refine_ls_weighting_details
         'calc w=1/[\s^2^(Fo^2^)+(0.0276P)^2^+1.7721P] where P=(Fo^2^+2Fc^2^)/3'
_atom_sites_solution_hydrogens     geom
_atom_sites_solution_primary     direct
_atom_sites_solution_secondary     difmap
_refine_ls_shift/su_max     0.001
_refine_ls_shift/su_mean     0.001
_refine_diff_density_max     0.913
_refine_diff_density_min     -0.947
_refine_ls_extinction_method     none
_refine_ls_extinction_coef     ?
loop_
    _atom_type_symbol
    _atom_type_description
    _atom_type_scat_dispersion_real
    _atom_type_scat_dispersion_imag
    _atom_type_scat_source
    'C' 'C' 0.0033 0.0016
                         'International Tables Vol C Tables 4.2.6.8 and 6.1.1.4'
    'H' 'H' 0.0000 0.0000
                         'International Tables Vol C Tables 4.2.6.8 and 6.1.1.4'
    'N' 'N' 0.0061 0.0033
                         'International Tables Vol C Tables 4.2.6.8 and 6.1.1.4'
    'Cl' 'Cl' 0.1484 0.1585
                         'International Tables Vol C Tables 4.2.6.8 and 6.1.1.4'
    'Br' 'Br' -0.2901 2.4595
                         'International Tables Vol C Tables 4.2.6.8 and 6.1.1.4'
    'Sn' 'Sn' -0.6537 1.4246
                         'International Tables Vol C Tables 4.2.6.8 and 6.1.1.4'
_computing_data_collection     'APEX2 software (Bruker, 2007)'
_computing_cell_refinement     'SAINT (Bruker, 2007)'
_computing_data_reduction     'SAINT (Bruker, 2007)'
_computing_structure_solution     'SHELXS-97 (Sheldrick, 2008)'
_computing_structure_refinement     'SHELXL-97 (Sheldrick, 2008)'
_computing_molecular_graphics     'X-Seed (Barbour, 2001)'
_computing_publication_material     'pubCIF (Westrip, 2009)'
loop_
    _atom_site_type_symbol
    _atom_site_label
    _atom_site_fract_x
    _atom_site_fract_y
    _atom_site_fract_z
    _atom_site_U_iso_or_equiv
    _atom_site_adp_type
    _atom_site_calc_flag
    _atom_site_refinement_flags
    _atom_site_occupancy
    _atom_site_disorder_assembly
    _atom_site_disorder_group
    Sn Sn1 0.5000 0.5000 0.5000 0.01035(7) Uani d S 1 . .
    Br Br1 0.50979(5) 0.63602(3) 0.66902(3) 0.02104(10) Uani d P 0.6561(12) . .
    Br Br2 0.58402(4) 0.33881(2) 0.64884(3) 0.02209(9) Uani d P 0.8438(12) . .
    Br Br3 0.80725(3) 0.53820(3) 0.52248(3) 0.02568(8) Uani d . 1 . .
    Cl Cl1 0.50979(5) 0.63602(3) 0.66902(3) 0.02104(10) Uani d P 0.3439(12) . .
    Cl Cl2 0.58402(4) 0.33881(2) 0.64884(3) 0.02209(9) Uani d P 0.1561(12) . .
    N N1 0.6520(3) 0.8746(2) 0.5886(3) 0.0271(6) Uani d . 1 . .
    H H1 0.5999 0.8123 0.5962 0.032 Uiso calc R 1 . .
    N N2 0.9139(3) 1.15682(19) 0.5545(2) 0.0186(5) Uani d . 1 . .
    C C1 0.8253(3) 1.0669(2) 0.5659(2) 0.0154(5) Uani d . 1 . .
    C C2 0.7373(4) 1.0025(2) 0.4666(3) 0.0194(5) Uani d . 1 . .
    H H2 0.7358 1.0257 0.3898 0.023 Uiso calc R 1 . .
    C C3 0.6551(4) 0.9077(2) 0.4809(3) 0.0245(6) Uani d . 1 . .
    H H3 0.5991 0.8642 0.4139 0.029 Uiso calc R 1 . .
    C C4 0.7277(4) 0.9358(3) 0.6848(3) 0.0251(6) Uani d . 1 . .
    H H4 0.7203 0.9125 0.7595 0.030 Uiso calc R 1 . .
    C C5 0.8137(4) 1.0296(2) 0.6768(3) 0.0211(6) Uani d . 1 . .
    H H5 0.8670 1.0711 0.7459 0.025 Uiso calc R 1 . .
    C C6 0.9127(4) 1.1990(3) 0.4393(3) 0.0249(6) Uani d . 1 . .
    H H6A 0.9488 1.1393 0.3955 0.037 Uiso calc R 1 . .
    H H6B 0.9883 1.2633 0.4490 0.037 Uiso calc R 1 . .
    H H6C 0.8002 1.2229 0.3958 0.037 Uiso calc R 1 . .
    C C7 1.0105(4) 1.2208(3) 0.6571(3) 0.0291(7) Uani d . 1 . .
    H H7A 0.9353 1.2650 0.6887 0.044 Uiso calc R 1 . .
    H H7B 1.0866 1.2715 0.6336 0.044 Uiso calc R 1 . .
    H H7C 1.0740 1.1687 0.7175 0.044 Uiso calc R 1 . .
loop_
    _atom_site_aniso_label
    _atom_site_aniso_U_11
    _atom_site_aniso_U_22
    _atom_site_aniso_U_33
    _atom_site_aniso_U_12
    _atom_site_aniso_U_13
    _atom_site_aniso_U_23
    Sn1 0.00978(11) 0.01195(11) 0.00936(12) -0.00163(8) 0.00287(9) -0.00006(8)
    Br1 0.0306(2) 0.01735(16) 0.01761(19) -0.00301(13) 0.01094(15) -0.00399(12)
    Br2 0.03025(18) 0.01759(15) 0.01582(17) -0.00058(12) 0.00271(13) 0.00430(11)
    Br3 0.01302(14) 0.03789(17) 0.02652(17) -0.00656(11) 0.00643(12)
                                                                    -0.00107(12)
    Cl1 0.0306(2) 0.01735(16) 0.01761(19) -0.00301(13) 0.01094(15) -0.00399(12)
    Cl2 0.03025(18) 0.01759(15) 0.01582(17) -0.00058(12) 0.00271(13) 0.00430(11)
    N1 0.0210(12) 0.0210(12) 0.0407(17) -0.0003(10) 0.0115(11) 0.0092(11)
    N2 0.0175(11) 0.0195(11) 0.0167(12) -0.0033(9) 0.0019(9) -0.0018(9)
    C1 0.0123(12) 0.0183(12) 0.0145(13) 0.0038(9) 0.0025(10) 0.0005(10)
    C2 0.0183(13) 0.0212(13) 0.0170(14) 0.0007(10) 0.0024(11) -0.0009(11)
    C3 0.0208(14) 0.0230(14) 0.0265(16) -0.0016(11) 0.0019(12) -0.0023(12)
    C4 0.0214(14) 0.0320(15) 0.0256(16) 0.0108(12) 0.0130(12) 0.0122(13)
    C5 0.0207(14) 0.0283(14) 0.0141(14) 0.0061(11) 0.0049(11) 0.0018(11)
    C6 0.0240(14) 0.0240(14) 0.0251(16) -0.0053(11) 0.0047(12) 0.0069(12)
    C7 0.0290(16) 0.0304(16) 0.0233(17) -0.0097(12) 0.0007(13) -0.0110(13)
loop_
    _geom_bond_atom_site_label_1
    _geom_bond_atom_site_label_2
    _geom_bond_site_symmetry_2
    _geom_bond_distance
    _geom_bond_publ_flag
    Sn1 Br1 . 2.5608(3) y
    Sn1 Cl1 3_666 2.5608(3) ?
    Sn1 Br1 3_666 2.5608(3) ?
    Sn1 Br2 . 2.5618(3) y
    Sn1 Cl2 3_666 2.5618(3) ?
    Sn1 Br2 3_666 2.5618(3) ?
    Sn1 Br3 3_666 2.5687(3) ?
    Sn1 Br3 . 2.5687(3) y
    N1 C4 . 1.347(4) ?
    N1 C3 . 1.347(4) ?
    N1 H1 . 0.8800 ?
    N2 C1 . 1.334(3) ?
    N2 C6 . 1.456(4) ?
    N2 C7 . 1.464(4) ?
    C1 C2 . 1.419(4) ?
    C1 C5 . 1.421(4) ?
    C2 C3 . 1.360(4) ?
    C2 H2 . 0.9500 ?
    C3 H3 . 0.9500 ?
    C4 C5 . 1.348(4) ?
    C4 H4 . 0.9500 ?
    C5 H5 . 0.9500 ?
    C6 H6A . 0.9800 ?
    C6 H6B . 0.9800 ?
    C6 H6C . 0.9800 ?
    C7 H7A . 0.9800 ?
    C7 H7B . 0.9800 ?
    C7 H7C . 0.9800 ?
loop_
    _geom_angle_atom_site_label_1
    _geom_angle_atom_site_label_2
    _geom_angle_atom_site_label_3
    _geom_angle_site_symmetry_1
    _geom_angle_site_symmetry_3
    _geom_angle
    _geom_angle_publ_flag
    Br1 Sn1 Cl1 . 3_666 180.0 ?
    Br1 Sn1 Br1 . 3_666 180.0 ?
    Cl1 Sn1 Br1 3_666 3_666 0.000(11) ?
    Br1 Sn1 Br2 . . 89.520(11) ?
    Cl1 Sn1 Br2 3_666 . 90.480(11) ?
    Br1 Sn1 Br2 3_666 . 90.480(11) ?
    Br1 Sn1 Cl2 . 3_666 90.480(11) ?
    Cl1 Sn1 Cl2 3_666 3_666 89.520(11) ?
    Br1 Sn1 Cl2 3_666 3_666 89.520(11) ?
    Br2 Sn1 Cl2 . 3_666 180.000(12) ?
    Br1 Sn1 Br2 . 3_666 90.480(11) ?
    Cl1 Sn1 Br2 3_666 3_666 89.520(11) ?
    Br1 Sn1 Br2 3_666 3_666 89.520(11) ?
    Br2 Sn1 Br2 . 3_666 180.000(12) ?
    Cl2 Sn1 Br2 3_666 3_666 0.00(2) ?
    Br1 Sn1 Br3 . 3_666 89.512(11) ?
    Cl1 Sn1 Br3 3_666 3_666 90.488(11) ?
    Br1 Sn1 Br3 3_666 3_666 90.488(11) ?
    Br2 Sn1 Br3 . 3_666 90.316(10) ?
    Cl2 Sn1 Br3 3_666 3_666 89.684(10) ?
    Br2 Sn1 Br3 3_666 3_666 89.684(10) ?
    Br1 Sn1 Br3 . . 90.488(11) ?
    Cl1 Sn1 Br3 3_666 . 89.512(11) ?
    Br1 Sn1 Br3 3_666 . 89.512(11) ?
    Br2 Sn1 Br3 . . 89.684(10) ?
    Cl2 Sn1 Br3 3_666 . 90.316(10) ?
    Br2 Sn1 Br3 3_666 . 90.316(10) ?
    Br3 Sn1 Br3 3_666 . 180.0 ?
    C4 N1 C3 . . 120.8(3) ?
    C4 N1 H1 . . 119.6 ?
    C3 N1 H1 . . 119.6 ?
    C1 N2 C6 . . 121.5(2) ?
    C1 N2 C7 . . 121.6(2) ?
    C6 N2 C7 . . 116.9(2) ?
    N2 C1 C2 . . 121.3(3) ?
    N2 C1 C5 . . 122.5(3) ?
    C2 C1 C5 . . 116.2(3) ?
    C3 C2 C1 . . 120.3(3) ?
    C3 C2 H2 . . 119.8 ?
    C1 C2 H2 . . 119.8 ?
    N1 C3 C2 . . 120.9(3) ?
    N1 C3 H3 . . 119.6 ?
    C2 C3 H3 . . 119.6 ?
    N1 C4 C5 . . 121.1(3) ?
    N1 C4 H4 . . 119.4 ?
    C5 C4 H4 . . 119.4 ?
    C4 C5 C1 . . 120.6(3) ?
    C4 C5 H5 . . 119.7 ?
    C1 C5 H5 . . 119.7 ?
    N2 C6 H6A . . 109.5 ?
    N2 C6 H6B . . 109.5 ?
    H6A C6 H6B . . 109.5 ?
    N2 C6 H6C . . 109.5 ?
    H6A C6 H6C . . 109.5 ?
    H6B C6 H6C . . 109.5 ?
    N2 C7 H7A . . 109.5 ?
    N2 C7 H7B . . 109.5 ?
    H7A C7 H7B . . 109.5 ?
    N2 C7 H7C . . 109.5 ?
    H7A C7 H7C . . 109.5 ?
    H7B C7 H7C . . 109.5 ?
loop_
    _geom_torsion_atom_site_label_1
    _geom_torsion_atom_site_label_2
    _geom_torsion_atom_site_label_3
    _geom_torsion_atom_site_label_4
    _geom_torsion_site_symmetry_1
    _geom_torsion_site_symmetry_2
    _geom_torsion_site_symmetry_3
    _geom_torsion_site_symmetry_4
    _geom_torsion
    _geom_torsion_publ_flag
    C6 N2 C1 C2 . . . . 5.6(4) ?
    C7 N2 C1 C2 . . . . -177.4(3) ?
    C6 N2 C1 C5 . . . . -174.8(3) ?
    C7 N2 C1 C5 . . . . 2.2(4) ?
    N2 C1 C2 C3 . . . . 176.4(3) ?
    C5 C1 C2 C3 . . . . -3.3(4) ?
    C4 N1 C3 C2 . . . . 1.3(4) ?
    C1 C2 C3 N1 . . . . 1.7(4) ?
    C3 N1 C4 C5 . . . . -2.4(4) ?
    N1 C4 C5 C1 . . . . 0.6(4) ?
    N2 C1 C5 C4 . . . . -177.5(3) ?
    C2 C1 C5 C4 . . . . 2.2(4) ?
loop_
    _geom_hbond_atom_site_label_D
    _geom_hbond_atom_site_label_H
    _geom_hbond_atom_site_label_A
    _geom_hbond_site_symmetry_A
    _geom_hbond_distance_DH
    _geom_hbond_distance_HA
    _geom_hbond_distance_DA
    _geom_hbond_angle_DHA
    _geom_hbond_publ_flag
    N1 H1 Br1 . 0.88 2.47 3.327(2) 165 yes
