# Supplementary material for: Bis[4-(dimethyl­amino)pyridinium] penta­bromidochloridostannate(IV)
Source: Acta Crystallogr Sect E Struct Rep Online. 2009 May 14;65(Pt 6):m645. doi: 10.1107/S160053680901705X (PMC2969538; doi:10.1107/S160053680901705X)
Supplement: Supplementary file 2 [file e-65-0m645-Isup2.hkl]

# 
# h,k,l, Fc-squared, Fo-squared, sigma(Fo-squared) and status flag 
# 
data_I
_shelx_title '  P21/c' 
_shelx_refln_list_code          4 
_shelx_F_calc_maximum      327.34 
_exptl_crystal_F_000       752.00 
_reflns_d_resolution_high  0.7696 
 
loop_ 
 _symmetry_equiv_pos_as_xyz 
 'x, y, z' 
 '-x, y+1/2, -z+1/2' 
 '-x, -y, -z' 
 'x, -y-1/2, z-1/2' 
 
_cell_length_a     8.4424 
_cell_length_b    11.8821 
_cell_length_c    11.8868 
_cell_angle_alpha  90.000 
_cell_angle_beta  107.123 
_cell_angle_gamma  90.000 
 
_shelx_F_squared_multiplier     1.000 
 
loop_ 
 _refln_index_h 
 _refln_index_k 
 _refln_index_l 
 _refln_F_squared_calc 
 _refln_F_squared_meas 
 _refln_F_squared_sigma 
 _refln_observed_status 
   1   0   0    40070.41    35746.36    563.39 o 
   2   0   0    12983.11    12403.26    195.11 o 
   3   0   0    51873.38    50689.53    929.65 o 
   4   0   0    10538.63    10873.12    205.38 o 
   5   0   0      294.58      272.48     17.06 o 
   6   0   0     7834.65     8268.08    210.70 o 
   7   0   0     8590.70     8851.18    247.00 o 
   8   0   0       23.85       24.31     24.00 o 
   9   0   0     4517.40     4258.31    138.75 o 
  10   0   0     9442.47     9145.67    264.62 o 
   1   1   0      241.85      284.00      5.95 o 
   2   1   0      388.25      361.64      9.67 o 
   3   1   0    10195.07    10181.13    177.43 o 
   4   1   0      709.22      684.30     14.71 o 
   5   1   0      826.98      811.09     18.02 o 
   6   1   0       28.28       37.43      9.69 o 
   7   1   0     2546.45     2538.97     63.48 o 
   8   1   0     1522.11     1554.89     48.32 o 
   9   1   0     1298.90     1273.91     45.68 o 
  10   1   0      396.43      387.10     30.01 o 
   0   2   0    25283.76    25440.77    646.87 o 
   1   2   0     1320.86     1621.10     16.84 o 
   2   2   0    11989.51    11958.77    149.67 o 
   3   2   0    28171.62    27408.93    301.80 o 
   4   2   0     9466.04     9625.54    210.02 o 
   5   2   0       23.83       55.40      9.57 o 
   6   2   0    12867.92    13121.05    284.16 o 
   7   2   0     7365.71     7482.04    150.00 o 
   8   2   0       34.69       92.07     19.29 o 
   9   2   0     2455.80     2286.22     62.75 o 
  10   2   0     2434.32     2391.18     68.58 o 
   1   3   0     8336.69     8529.91     82.02 o 
   2   3   0       19.30       33.15      4.88 o 
   3   3   0     1135.58     1187.21     19.12 o 
   4   3   0      853.43      726.20     17.04 o 
   5   3   0       26.98       39.02      7.90 o 
   6   3   0      680.18      680.35     26.55 o 
   7   3   0     1141.81     1084.18     38.02 o 
   8   3   0     1073.53     1053.73     40.56 o 
   9   3   0      212.37      240.10     25.10 o 
  10   3   0      221.37      270.97     58.87 o 
   0   4   0       84.35      109.69     26.99 o 
   1   4   0    11263.57    10973.68    132.11 o 
   2   4   0     5802.54     5486.22     58.71 o 
   3   4   0     4374.13     4653.27     56.05 o 
   4   4   0     3977.41     4144.67     51.94 o 
   5   4   0      137.32      143.30     11.52 o 
   6   4   0     3664.44     3680.46     78.81 o 
   7   4   0     1407.34     1387.13     43.26 o 
   8   4   0       11.56       17.97     19.08 o 
   9   4   0      692.69      730.25     37.46 o 
  10   4   0     1073.37     1186.68     49.50 o 
   1   5   0    11742.96    11400.00    207.38 o 
   2   5   0       12.29       37.08      6.41 o 
   3   5   0      899.70      902.29     14.73 o 
   4   5   0     7664.70     7263.84     86.47 o 
   5   5   0      354.65      375.46     14.12 o 
   6   5   0     2957.09     2992.39     48.24 o 
   7   5   0       58.43       27.35     16.45 o 
   8   5   0      622.59      616.28     53.05 o 
   9   5   0     5447.22     5622.70    123.03 o 
   0   6   0    36659.97    36864.31    639.65 o 
   1   6   0    23496.89    23416.02    238.51 o 
   2   6   0    16817.99    16748.31    171.75 o 
   3   6   0    10708.54    10630.89    121.69 o 
   4   6   0     1928.18     1970.46     29.74 o 
   5   6   0      700.49      708.51     19.30 o 
   6   6   0       24.23       15.79     10.95 o 
   7   6   0      792.38      831.77     27.99 o 
   8   6   0      662.69      598.15     25.38 o 
   9   6   0     2312.01     2279.31     52.85 o 
   1   7   0      169.12      132.87      9.14 o 
   2   7   0     8526.75     8276.88     87.49 o 
   3   7   0     8480.29     8274.67     97.46 o 
   4   7   0      592.86      598.08     15.62 o 
   5   7   0      765.17      779.27     19.32 o 
   6   7   0     1747.46     1771.81     31.15 o 
   7   7   0     1522.90     1659.06     35.64 o 
   8   7   0      155.26      152.31     17.94 o 
   9   7   0      343.22      363.42     23.12 o 
   0   8   0     4778.69     4748.72     91.67 o 
   1   8   0    12515.37    13090.76    165.77 o 
   2   8   0    12703.93    12573.99    130.91 o 
   3   8   0     4472.40     4470.16     55.47 o 
   4   8   0     8266.17     8216.03     97.54 o 
   5   8   0    10924.34    11057.05    155.60 o 
   6   8   0     5939.53     6026.85     98.15 o 
   7   8   0     3208.49     3354.01     56.53 o 
   8   8   0     4952.19     5183.67     94.28 o 
   1   9   0      928.31      903.29     24.65 o 
   2   9   0     1743.13     1729.60     32.17 o 
   3   9   0      458.33      449.84     23.06 o 
   4   9   0     1325.88     1262.46     32.07 o 
   5   9   0      137.29      153.45     18.25 o 
   6   9   0      217.46      215.37     19.86 o 
   7   9   0     1453.65     1590.81     56.29 o 
   8   9   0      426.83      450.32     36.39 o 
   0  10   0     3630.49     3404.14     71.86 o 
   1  10   0       30.65       74.29     13.99 o 
   2  10   0      427.10      461.07     16.45 o 
   3  10   0      384.51      375.70     18.38 o 
   4  10   0      815.45      864.26     28.51 o 
   5  10   0     5521.90     5266.92     88.64 o 
   6  10   0     1012.16      923.84     33.20 o 
   7  10   0      416.60      462.60     34.99 o 
   1  11   0     1929.26     2002.40     35.95 o 
   2  11   0      779.63      774.21     22.49 o 
   3  11   0     2307.81     2148.90     44.78 o 
   4  11   0     2675.18     2536.81     51.08 o 
   5  11   0       16.60       21.44     16.90 o 
   6  11   0      180.16      192.17     27.01 o 
   7  11   0       28.74        0.68     27.36 o 
   0  12   0      534.43      616.51     31.16 o 
   1  12   0     3649.92     3678.61     57.29 o 
   2  12   0     2674.15     2611.06     45.28 o 
   3  12   0      163.43      190.27     18.49 o 
   4  12   0       38.19       36.31     17.03 o 
   5  12   0      408.11      386.85     24.77 o 
   6  12   0      762.95      899.71     42.47 o 
   1  13   0      255.19      238.15     17.94 o 
   2  13   0      761.03      817.42     29.05 o 
   3  13   0      476.67      492.73     24.51 o 
   4  13   0      458.12      403.30     28.15 o 
   5  13   0      661.76      664.44     29.91 o 
   0  14   0     2091.20     2101.87     59.98 o 
   1  14   0     3709.39     3947.46     63.42 o 
   2  14   0     4927.42     5014.01     76.61 o 
   3  14   0     1170.17     1175.86     37.51 o 
   4  14   0     2903.19     2930.66     67.21 o 
   1  15   0      380.78      398.26     23.24 o 
   2  15   0       50.67       87.60     19.65 o 
 -10   1   1     6208.07     6263.36    135.44 o 
  -9   1   1     1497.59     1342.95     47.19 o 
  -8   1   1       58.79       45.71     18.01 o 
  -7   1   1     6682.60     6634.36     97.24 o 
  -6   1   1     8724.46     8696.76    200.45 o 
  -5   1   1       70.40      103.94      8.27 o 
  -4   1   1    21352.28    20738.66    229.98 o 
  -3   1   1    69896.18    67400.52    741.23 o 
  -2   1   1    17612.11    18829.41    246.09 o 
  -1   1   1    15445.75    16294.17    243.60 o 
   0   1   1    30538.93    29942.61    424.38 o 
   1   1   1    14239.81    14877.20    231.68 o 
   2   1   1     1494.45     1700.65     37.54 o 
   3   1   1    21711.41    21347.75    290.26 o 
   4   1   1     2540.24     2759.55     44.05 o 
   5   1   1     2198.26     2059.74     36.41 o 
   6   1   1     6916.10     6879.14    128.27 o 
   7   1   1     5292.85     5387.42    112.97 o 
   8   1   1       22.80       35.11     18.59 o 
   9   1   1     2655.54     2508.42     68.57 o 
  10   1   1     6866.12     6552.21    141.45 o 
 -10   2   1      351.26      329.34     47.79 o 
  -9   2   1     1030.12     1036.72     42.01 o 
  -8   2   1        0.14        9.44     16.90 o 
  -7   2   1      571.23      568.86     23.82 o 
  -6   2   1    10567.76    10230.39    141.78 o 
  -5   2   1     5934.82     5482.38     71.24 o 
  -4   2   1     4056.74     3712.98     53.09 o 
  -3   2   1    21756.91    21855.25    286.62 o 
  -2   2   1    41789.86    41977.64    530.37 o 
  -1   2   1      829.52      904.56      9.94 o 
   0   2   1       99.39      179.21      6.84 o 
   1   2   1      114.50      144.72      5.11 o 
   2   2   1     8477.59     8517.11    119.36 o 
   3   2   1     1401.78     1436.30     25.52 o 
   4   2   1    10214.92    10008.30    140.46 o 
   5   2   1     5155.44     5130.02     77.24 o 
   6   2   1     4382.54     4364.06    132.47 o 
   7   2   1     9090.07     8966.33    177.06 o 
   8   2   1     3251.58     3299.92     79.79 o 
   9   2   1       13.78       24.02     20.60 o 
  10   2   1     1408.13     1406.38     51.99 o 
 -10   3   1     3057.11     3049.64     80.47 o 
  -9   3   1     1237.66     1169.63     44.35 o 
  -8   3   1      301.76      327.15     25.27 o 
  -7   3   1    10372.82    10448.06    167.98 o 
  -6   3   1     6627.73     6570.95     85.46 o 
  -5   3   1      291.92      201.61     18.36 o 
  -4   3   1      417.84      426.92     13.37 o 
  -3   3   1       92.67      175.50     17.32 o 
  -2   3   1     5230.13     4613.31     53.99 o 
  -1   3   1    10989.10    11243.82    101.22 o 
   0   3   1     9166.91     9549.14    106.90 o 
   1   3   1      146.17      151.94      4.93 o 
   2   3   1     3381.08     3681.37     41.05 o 
   3   3   1    27903.54    26737.05    352.34 o 
   4   3   1    10797.14    10455.56    325.99 o 
   5   3   1     4226.34     4240.95     65.74 o 
   6   3   1    10686.00    10673.43    229.05 o 
   7   3   1     6678.03     6793.51    138.42 o 
   8   3   1      433.77      410.79     27.85 o 
   9   3   1      153.24      133.65     23.67 o 
  10   3   1     1445.04     1402.60     53.09 o 
 -10   4   1       48.47       40.55     24.91 o 
  -9   4   1     2090.70     2105.17     65.25 o 
  -8   4   1      216.70      275.35     30.23 o 
  -7   4   1     3190.28     3117.90     60.70 o 
  -6   4   1      489.93      539.53     20.67 o 
  -5   4   1     3209.46     3237.17     49.47 o 
  -4   4   1    30758.97    29606.37    582.08 o 
  -3   4   1      934.47     1063.65     23.53 o 
  -2   4   1      185.69      192.90      8.26 o 
  -1   4   1     4271.41     4410.63     52.63 o 
   0   4   1     2624.17     2695.80     36.15 o 
   1   4   1    14235.41    14226.69    158.38 o 
   2   4   1      261.78      304.76      8.60 o 
   3   4   1       21.22       47.68      6.80 o 
   4   4   1     4295.37     4200.27     53.04 o 
   5   4   1     4251.89     4238.82     65.84 o 
   6   4   1     6864.51     6899.00    103.12 o 
   7   4   1      186.65      202.09     21.28 o 
   8   4   1     1919.02     1964.78     56.14 o 
   9   4   1     2463.71     2551.96     69.26 o 
 -10   5   1      723.46      773.39     57.79 o 
  -9   5   1      547.33      505.16     39.19 o 
  -8   5   1       52.23       66.54     36.36 o 
  -7   5   1      999.33      985.04     36.85 o 
  -6   5   1     3508.29     3523.43     80.39 o 
  -5   5   1       76.77       94.65      9.71 o 
  -4   5   1      775.95      768.35     20.00 o 
  -3   5   1     6972.45     6831.11     89.00 o 
  -2   5   1     2525.90     2765.80     29.24 o 
  -1   5   1    12866.39    14034.43    134.09 o 
   0   5   1    10816.82    10627.08    140.38 o 
   1   5   1     3306.04     3715.94     46.01 o 
   2   5   1      432.70      492.74      9.70 o 
   3   5   1     2988.33     2888.14     34.99 o 
   4   5   1      533.81      551.12     13.66 o 
   5   5   1       21.29       39.17      9.05 o 
   6   5   1     4952.86     5172.52     69.54 o 
   7   5   1     2702.06     2776.03     54.15 o 
   8   5   1      667.63      608.38     25.76 o 
   9   5   1     1956.34     2114.49     64.34 o 
  -9   6   1     1064.07     1124.89     37.05 o 
  -8   6   1     1554.75     1446.31     48.78 o 
  -7   6   1     3659.25     3744.58     67.55 o 
  -6   6   1     1676.39     1650.38     28.82 o 
  -5   6   1     1307.45     1200.86     22.32 o 
  -4   6   1    13537.50    13479.75    148.54 o 
  -3   6   1      154.26      156.26      8.10 o 
  -2   6   1       88.86      117.63      4.87 o 
  -1   6   1    24331.38    24547.76    275.18 o 
   0   6   1      505.94      423.23     11.92 o 
   1   6   1     2042.68     2096.10     27.10 o 
   2   6   1     9350.81     9098.49     95.36 o 
   3   6   1     4675.45     4492.12     55.06 o 
   4   6   1      326.44      323.92     11.22 o 
   5   6   1     8570.10     8579.82     95.41 o 
   6   6   1     5395.59     5433.82     71.74 o 
   7   6   1       74.55      118.81     23.66 o 
   8   6   1      427.50      462.50     24.19 o 
   9   6   1     3748.39     3849.11     73.94 o 
  -9   7   1     1981.77     1879.19     47.72 o 
  -8   7   1      758.46      737.21     29.03 o 
  -7   7   1      784.69      876.33     29.04 o 
  -6   7   1     5673.96     5708.51     82.09 o 
  -5   7   1     6259.41     6198.46     70.59 o 
  -4   7   1     9941.56     9898.88    106.46 o 
  -3   7   1    14508.55    14147.22    156.44 o 
  -2   7   1    24768.82    24800.47    236.45 o 
  -1   7   1    20946.96    21325.61    240.28 o 
   0   7   1    13622.23    13876.94    174.05 o 
   1   7   1     7560.47     7577.41     87.90 o 
   2   7   1     4874.46     4963.49     54.48 o 
   3   7   1     2389.01     2490.27     33.92 o 
   4   7   1      229.08      251.80     10.81 o 
   5   7   1      488.68      527.40     16.59 o 
   6   7   1     1304.85     1364.53     33.92 o 
   7   7   1      947.20      946.55     28.24 o 
   8   7   1     2585.60     2520.65     53.69 o 
   9   7   1     2262.19     2207.51     55.60 o 
  -9   8   1      780.17      826.76     36.78 o 
  -8   8   1      260.91      199.31     19.54 o 
  -7   8   1        5.17        1.17     13.82 o 
  -6   8   1     7165.18     7391.35    103.20 o 
  -5   8   1     5498.77     5542.20     73.28 o 
  -4   8   1      441.26      458.19     12.96 o 
  -3   8   1     9094.82     8744.84     93.74 o 
  -2   8   1     3315.61     3345.63     39.14 o 
  -1   8   1     4826.54     4952.25     67.39 o 
   0   8   1      158.32      164.86      9.99 o 
   1   8   1      537.92      604.07     13.98 o 
   2   8   1     6380.81     6317.82     75.52 o 
   3   8   1      183.07      191.34     16.65 o 
   4   8   1     2850.27     2917.50     45.46 o 
   5   8   1      493.99      483.68     16.08 o 
   6   8   1      135.82      207.97     18.81 o 
   7   8   1     7184.71     7680.39    139.90 o 
   8   8   1     1165.63     1225.55     48.68 o 
  -8   9   1     4031.88     4281.25    101.00 o 
  -7   9   1     2527.19     2722.15    141.01 o 
  -6   9   1     3680.33     3590.45     66.97 o 
  -5   9   1     7282.49     7049.51    111.75 o 
  -4   9   1      315.64      342.52     28.80 o 
  -3   9   1       27.25       49.64     12.48 o 
  -2   9   1      580.87      528.83     20.03 o 
  -1   9   1       70.12       76.99     10.30 o 
   0   9   1      206.40      211.17     11.81 o 
   1   9   1     2043.95     2085.94     34.30 o 
   2   9   1    11014.50    10610.84    137.02 o 
   3   9   1     6613.72     6524.34    101.24 o 
   4   9   1     6838.21     6581.10    103.52 o 
   5   9   1     9235.66     9069.61    139.76 o 
   6   9   1     1624.24     1620.68     36.62 o 
   7   9   1      546.23      606.12     35.81 o 
   8   9   1     1016.19     1072.00     49.82 o 
  -8  10   1      108.83      186.69     33.03 o 
  -7  10   1      212.14      230.27     30.00 o 
  -6  10   1      259.84      287.05     22.38 o 
  -5  10   1       73.93       64.52     16.91 o 
  -4  10   1      596.17      614.30     24.06 o 
  -3  10   1      779.62      773.52     25.28 o 
  -2  10   1     1688.87     1620.32     30.76 o 
  -1  10   1      209.93      208.96     14.76 o 
   0  10   1     5062.69     5097.54     71.30 o 
   1  10   1     8000.68     7927.24    105.44 o 
   2  10   1     1810.53     1770.10     32.40 o 
   3  10   1     1262.51     1240.00     31.71 o 
   4  10   1     4510.40     4370.65     95.30 o 
   5  10   1        3.73       11.40     16.36 o 
   6  10   1       69.26       69.64     16.84 o 
   7  10   1      131.29      190.01     30.05 o 
  -7  11   1      132.13      186.48     36.10 o 
  -6  11   1       15.94       29.76     22.02 o 
  -5  11   1     1123.28     1072.44     33.99 o 
  -4  11   1       16.60       65.77     16.37 o 
  -3  11   1       39.60       32.64     14.86 o 
  -2  11   1     3406.13     3218.23     50.42 o 
  -1  11   1     1328.35     1370.29     29.23 o 
   0  11   1      125.16      109.92     13.22 o 
   1  11   1     1085.98     1103.79     26.36 o 
   2  11   1     2621.30     2568.96     43.16 o 
   3  11   1       29.29       43.25     15.23 o 
   4  11   1      437.42      398.21     21.82 o 
   5  11   1     2217.76     2171.39     66.27 o 
   6  11   1      277.50      253.23     23.84 o 
   7  11   1      237.00      238.70     32.45 o 
  -6  12   1      413.62      405.16     26.32 o 
  -5  12   1      741.29      715.69     29.92 o 
  -4  12   1     1312.17     1369.87     37.99 o 
  -3  12   1      503.04      491.66     23.47 o 
  -2  12   1      675.02      666.23     22.44 o 
  -1  12   1      329.37      393.50     18.42 o 
   0  12   1      100.81      113.53     14.05 o 
   1  12   1        0.11        1.54     12.57 o 
   2  12   1      555.08      593.24     21.45 o 
   3  12   1      295.07      294.51     19.99 o 
   4  12   1      199.28      186.67     19.70 o 
   5  12   1      712.18      775.97     32.62 o 
   6  12   1      844.79      887.24     37.28 o 
  -5  13   1     2382.00     2344.95     54.01 o 
  -4  13   1     1354.65     1306.82     38.16 o 
  -3  13   1     1312.14     1211.54     35.93 o 
  -2  13   1     9439.93     9259.12    125.95 o 
  -1  13   1     6109.36     6184.12     88.53 o 
   0  13   1      569.05      594.50     45.57 o 
   1  13   1     3316.85     3303.05     54.39 o 
   2  13   1     1754.93     1736.73     36.91 o 
   3  13   1      108.79      159.16     24.01 o 
   4  13   1        6.03       14.45     19.01 o 
   5  13   1     1126.71     1089.84     37.94 o 
  -4  14   1      502.17      479.66     27.70 o 
  -3  14   1        1.61        5.03     18.95 o 
  -2  14   1      119.50      124.56     18.42 o 
  -1  14   1      738.58      878.37     28.68 o 
   0  14   1     1431.72     1560.37     35.59 o 
   1  14   1     3275.32     3254.65     72.39 o 
   2  14   1     2039.10     2212.27     44.01 o 
   3  14   1     1148.28     1287.99     39.64 o 
   4  14   1      569.11      526.54     29.07 o 
  -2  15   1     1069.96     1138.01     33.25 o 
  -1  15   1      508.50      518.15     24.52 o 
   0  15   1       19.63       33.00     18.26 o 
   1  15   1     2225.68     2290.05     45.96 o 
   2  15   1     4428.57     4652.88     77.65 o 
 -10   0   2     3574.65     3500.50    122.16 o 
  -9   0   2       59.65       99.50     31.42 o 
  -8   0   2     1281.67     1302.43    106.66 o 
  -7   0   2    12091.53    12475.63    243.51 o 
  -6   0   2     6119.89     5717.36    118.52 o 
  -5   0   2       54.62      159.58     14.09 o 
  -4   0   2    23568.34    23288.59    629.25 o 
  -3   0   2    39181.85    39583.47    727.81 o 
  -2   0   2       87.19      117.73      6.19 o 
  -1   0   2     9629.22    10900.35    298.51 o 
   0   0   2    33860.32    30307.53    879.14 o 
   1   0   2    26065.77    24446.37    708.05 o 
   2   0   2    18551.51    18175.04    530.68 o 
   3   0   2      891.72      989.47     28.79 o 
   4   0   2     5196.49     4731.65    100.08 o 
   5   0   2     1280.41     1117.50     35.60 o 
   6   0   2     7007.56     7137.40    149.76 o 
   7   0   2     5381.04     5230.57    157.49 o 
   8   0   2       28.75       43.26     28.22 o 
   9   0   2     3489.50     3234.34    114.85 o 
 -10   1   2      145.25      180.17     25.70 o 
  -9   1   2     1070.91     1120.78     43.05 o 
  -8   1   2     1667.65     1711.32     36.64 o 
  -7   1   2     3761.07     3700.94     59.84 o 
  -6   1   2    10859.96    10312.36    142.95 o 
  -5   1   2    11689.17    11595.19    157.68 o 
  -4   1   2      933.70      860.20     25.37 o 
  -3   1   2     4120.97     4471.64     61.94 o 
  -2   1   2     2700.48     2865.82     36.35 o 
  -1   1   2      244.16      249.67      6.76 o 
   0   1   2      680.74      824.93     11.22 o 
   1   1   2     1531.88     1642.60     46.89 o 
   2   1   2      827.14      838.77     39.35 o 
   3   1   2     1852.22     1785.27     36.09 o 
   4   1   2    10180.45     9969.42    141.03 o 
   5   1   2     4156.67     4121.63     64.60 o 
   6   1   2     1819.91     1735.04     34.83 o 
   7   1   2     3741.04     3572.01     82.30 o 
   8   1   2      308.42      320.42     25.45 o 
   9   1   2       14.26       19.20     21.51 o 
 -10   2   2     6268.22     6484.22    139.84 o 
  -9   2   2     1643.43     1541.07     67.88 o 
  -8   2   2      189.64      206.11     16.09 o 
  -7   2   2    11034.01    10881.73    151.80 o 
  -6   2   2     5402.66     5328.81     78.72 o 
  -5   2   2     1550.38     1503.82     26.23 o 
  -4   2   2     8225.72     9156.90    124.00 o 
  -3   2   2     9655.51     9750.58    130.07 o 
  -2   2   2     4601.74     4645.67     61.61 o 
  -1   2   2    12106.68    13346.15    139.37 o 
   0   2   2    44139.31    42189.10    797.30 o 
   1   2   2     2864.63     3056.20     43.28 o 
   2   2   2     8337.21     8250.55    147.68 o 
   3   2   2    33789.86    31376.98   1091.25 o 
   4   2   2     6319.93     6331.97     92.55 o 
   5   2   2       57.78       81.83     10.67 o 
   6   2   2    10641.84    10364.91    212.54 o 
   7   2   2     1436.58     1455.16     45.52 o 
   8   2   2      101.67      103.93     31.88 o 
   9   2   2     2006.04     1931.97     60.12 o 
 -10   3   2      157.88      169.29     34.82 o 
  -9   3   2     1695.25     1700.88     53.82 o 
  -8   3   2        0.23       29.36     14.97 o 
  -7   3   2       16.10       25.68     11.72 o 
  -6   3   2     7309.55     7107.30    106.21 o 
  -5   3   2     2283.70     2228.68     32.83 o 
  -4   3   2       49.02       79.29      7.18 o 
  -3   3   2     1129.12      987.42     23.56 o 
  -2   3   2     3342.81     3269.88     35.94 o 
  -1   3   2     1419.49     1515.23     15.47 o 
   0   3   2     3550.70     3609.18     42.83 o 
   1   3   2     9627.55    10041.64    128.26 o 
   2   3   2       24.09       27.85      4.74 o 
   3   3   2        2.47        5.83      5.16 o 
   4   3   2     7040.34     6868.77     99.81 o 
   5   3   2       29.76       39.74     10.52 o 
   6   3   2      312.56      352.26     25.02 o 
   7   3   2     1798.28     1681.05     49.36 o 
   8   3   2      729.16      714.58     35.47 o 
   9   3   2      594.55      571.70     32.56 o 
 -10   4   2     4167.88     4193.40     99.89 o 
  -9   4   2     2789.53     2716.61     71.08 o 
  -8   4   2      947.19      906.01     30.44 o 
  -7   4   2     5675.35     5593.06     88.92 o 
  -6   4   2     2864.35     2738.83     46.02 o 
  -5   4   2       37.45       83.08      8.97 o 
  -4   4   2     8467.77     8836.27    120.08 o 
  -3   4   2     7622.27     7630.31     81.61 o 
  -2   4   2       25.56       34.85      3.33 o 
  -1   4   2     6899.44     7295.27     70.71 o 
   0   4   2    31017.83    30642.82    345.49 o 
   1   4   2    22275.67    22985.13    260.23 o 
   2   4   2    19211.23    19168.17    242.83 o 
   3   4   2    45105.88    43768.19    743.45 o 
   4   4   2    13626.11    13097.15    150.34 o 
   5   4   2     4550.75     4569.71     80.73 o 
   6   4   2     7791.31     7731.80    148.53 o 
   7   4   2     2024.93     1986.82     54.92 o 
   8   4   2      478.44      448.33     28.61 o 
   9   4   2     3069.43     3026.14     78.36 o 
 -10   5   2      208.19      232.69     29.30 o 
  -9   5   2      312.63      298.08     27.64 o 
  -8   5   2     6236.15     6456.66    131.32 o 
  -7   5   2    10506.51    10180.49    256.47 o 
  -6   5   2     2140.07     2062.50     55.58 o 
  -5   5   2     5640.39     5417.16     68.44 o 
  -4   5   2    14759.91    14292.66    150.94 o 
  -3   5   2        9.44       21.03      4.87 o 
  -2   5   2     2105.54     2213.11     22.64 o 
  -1   5   2     3439.06     3487.80     35.80 o 
   0   5   2      816.86      759.46     14.37 o 
   1   5   2     3873.07     3815.97     42.75 o 
   2   5   2    12480.91    12077.73    127.68 o 
   3   5   2     4356.42     4292.46     51.29 o 
   4   5   2      253.97      282.18     11.29 o 
   5   5   2     8140.67     7794.73    123.71 o 
   6   5   2    13847.24    14077.62    173.17 o 
   7   5   2        2.19       15.37     14.39 o 
   8   5   2       67.69       61.26     17.95 o 
   9   5   2     1439.09     1358.30     50.68 o 
  -9   6   2      197.13      177.13     21.50 o 
  -8   6   2      369.45      328.38     18.35 o 
  -7   6   2      746.90      769.78     24.20 o 
  -6   6   2     1538.47     1542.80     36.95 o 
  -5   6   2     7703.93     7627.94     93.49 o 
  -4   6   2    14061.01    13876.87    146.72 o 
  -3   6   2    18509.83    18231.86    176.16 o 
  -2   6   2     9071.03     9266.10     91.14 o 
  -1   6   2     2832.16     2903.10     34.92 o 
   0   6   2     2652.38     2871.63     40.18 o 
   1   6   2      308.55      284.75     16.08 o 
   2   6   2      629.40      524.98     13.50 o 
   3   6   2      521.34      535.16     17.24 o 
   4   6   2       63.66      103.75      7.87 o 
   5   6   2     1352.13     1412.39     22.95 o 
   6   6   2     1691.67     1699.38     37.27 o 
   7   6   2     2410.72     2422.63     44.68 o 
   8   6   2     2288.12     2140.14     97.30 o 
   9   6   2     3252.80     3312.28     84.47 o 
  -9   7   2     1269.27     1318.38     48.90 o 
  -8   7   2        5.64       -9.44     17.35 o 
  -7   7   2      426.71      450.17     20.98 o 
  -6   7   2     3976.92     3895.82     59.31 o 
  -5   7   2      199.79      244.77     10.52 o 
  -4   7   2     4502.80     4412.24     50.98 o 
  -3   7   2      495.29      499.28     11.09 o 
  -2   7   2      217.57      217.64      6.46 o 
  -1   7   2    16571.02    16218.52    183.67 o 
   0   7   2     3019.15     3139.83     44.56 o 
   1   7   2       58.82       90.38     10.26 o 
   2   7   2     5914.48     5653.80     67.13 o 
   3   7   2      494.57      451.63     13.05 o 
   4   7   2     8997.02     9073.27    106.86 o 
   5   7   2       22.68       20.24      9.14 o 
   6   7   2      148.75      146.79     13.19 o 
   7   7   2     2439.06     2569.64     47.04 o 
   8   7   2        4.67        6.85     19.64 o 
  -9   8   2     2207.06     2221.86     93.07 o 
  -8   8   2     4196.52     4079.63     67.04 o 
  -7   8   2      435.49      483.96     30.82 o 
  -6   8   2      693.80      745.56     31.16 o 
  -5   8   2     2122.03     2110.63     30.22 o 
  -4   8   2      198.71      211.71      9.93 o 
  -3   8   2      125.54      148.14      7.08 o 
  -2   8   2     1452.34     1566.86     30.18 o 
  -1   8   2     1027.21     1104.40     24.91 o 
   0   8   2      380.34      438.24     14.45 o 
   1   8   2     3701.35     3805.97     53.62 o 
   2   8   2     1378.76     1370.17     22.56 o 
   3   8   2       12.08        9.26      9.35 o 
   4   8   2     1792.95     1829.94     32.16 o 
   5   8   2     2010.21     2053.62     31.26 o 
   6   8   2       47.85       54.56     14.59 o 
   7   8   2       20.60       51.82     19.48 o 
   8   8   2      314.55      233.87     38.88 o 
  -8   9   2      724.26      825.02     86.58 o 
  -7   9   2      235.88      231.60     27.82 o 
  -6   9   2     7375.62     7244.05    116.66 o 
  -5   9   2     2083.96     2067.14     44.06 o 
  -4   9   2        4.86       12.07     12.54 o 
  -3   9   2     4049.66     3781.29     63.93 o 
  -2   9   2     3311.18     3394.11     50.32 o 
  -1   9   2      164.18      187.26     15.05 o 
   0   9   2     1375.10     1387.63     26.29 o 
   1   9   2     6043.56     5987.96     80.97 o 
   2   9   2       98.98      103.57     15.71 o 
   3   9   2      640.53      647.34     22.81 o 
   4   9   2     5977.44     5683.06     91.31 o 
   5   9   2      148.63      140.15     19.27 o 
   6   9   2      264.83      303.81     19.42 o 
   7   9   2     2204.42     2672.76    129.53 o 
  -8  10   2     4174.68     4481.53    194.63 o 
  -7  10   2      464.17      491.80     32.72 o 
  -6  10   2      713.88      691.16     28.43 o 
  -5  10   2     2692.55     2511.93     50.91 o 
  -4  10   2      111.20      122.77     16.29 o 
  -3  10   2      114.25      137.44     14.82 o 
  -2  10   2     3828.98     3792.77     56.31 o 
  -1  10   2     2329.42     2352.35     38.89 o 
   0  10   2     2724.64     2838.66     44.47 o 
   1  10   2    16773.88    16648.23    210.97 o 
   2  10   2    10672.43    10063.33    131.47 o 
   3  10   2     3854.09     3594.92     62.78 o 
   4  10   2     5815.47     5724.41     93.14 o 
   5  10   2     7726.73     7331.94    117.01 o 
   6  10   2      444.88      460.05     22.88 o 
   7  10   2      199.11      289.67     48.93 o 
  -7  11   2     1061.44     1157.76     49.24 o 
  -6  11   2      225.16      262.38     23.05 o 
  -5  11   2      147.28      186.38     23.08 o 
  -4  11   2     1274.42     1271.65     34.69 o 
  -3  11   2      766.70      758.50     27.61 o 
  -2  11   2     2561.95     2534.56     42.75 o 
  -1  11   2      353.83      347.60     16.41 o 
   0  11   2     3662.13     3659.46     55.41 o 
   1  11   2     2742.64     2901.76     46.76 o 
   2  11   2       61.63       90.19     13.37 o 
   3  11   2      272.26      259.21     18.90 o 
   4  11   2      550.01      516.84     23.75 o 
   5  11   2     2077.38     2068.64     57.17 o 
   6  11   2     1437.84     1493.95     59.90 o 
  -6  12   2     1293.63     1264.10     40.70 o 
  -5  12   2     8069.11     7856.54    126.47 o 
  -4  12   2     3980.96     3851.03     70.56 o 
  -3  12   2     4284.48     4035.58     71.59 o 
  -2  12   2     8614.68     8777.34    118.84 o 
  -1  12   2     3484.82     3626.47     60.78 o 
   0  12   2      414.49      441.43     18.70 o 
   1  12   2     2020.26     2002.03     37.77 o 
   2  12   2     1408.92     1314.60     31.53 o 
   3  12   2      223.42      257.76     34.53 o 
   4  12   2     1268.99     1224.42     36.80 o 
   5  12   2     3317.18     3164.88     63.69 o 
   6  12   2     1013.38      991.20     34.24 o 
  -5  13   2      118.66      109.98     22.09 o 
  -4  13   2      433.30      482.37     26.12 o 
  -3  13   2     1048.90      969.82     33.52 o 
  -2  13   2     1513.69     1532.19     34.37 o 
  -1  13   2     3775.06     4132.50     64.12 o 
   0  13   2     3101.21     3152.56     52.73 o 
   1  13   2     1691.66     1647.72     34.74 o 
   2  13   2      918.24     1029.16     28.96 o 
   3  13   2      193.42      221.75     21.35 o 
   4  13   2       10.82        5.89     19.68 o 
   5  13   2      104.88      119.73     23.17 o 
  -4  14   2      187.63      179.25     23.08 o 
  -3  14   2      109.28       96.63     21.00 o 
  -2  14   2     1186.73     1288.20     33.91 o 
  -1  14   2      358.58      379.26     21.41 o 
   0  14   2       21.36       64.34     23.42 o 
   1  14   2      805.88      819.29     27.76 o 
   2  14   2      637.33      678.37     24.87 o 
   3  14   2       19.45       38.04     20.66 o 
  -2  15   2      128.57      172.26     20.28 o 
  -1  15   2        4.25       26.92     18.16 o 
   0  15   2      299.31      263.57     21.52 o 
   1  15   2       61.91       60.62     19.03 o 
 -10   1   3     3514.16     3613.26     74.21 o 
  -9   1   3       73.74       81.67     16.09 o 
  -8   1   3      735.01      660.57     23.71 o 
  -7   1   3     6703.27     6438.59     94.92 o 
  -6   1   3     5722.06     5742.16     83.55 o 
  -5   1   3      256.58      200.05      9.96 o 
  -4   1   3    12229.19    12609.91    168.18 o 
  -3   1   3     8854.11     9222.22    103.29 o 
  -2   1   3     8452.20     8445.95     94.64 o 
  -1   1   3      188.94      196.03     10.49 o 
   0   1   3     4776.02     5117.35     61.74 o 
   1   1   3    12886.85    12418.55    152.47 o 
   2   1   3     3995.67     4058.44    161.77 o 
   3   1   3    15075.38    15387.60    322.48 o 
   4   1   3      481.79      588.88     17.94 o 
   5   1   3      851.52      815.81     22.89 o 
   6   1   3     9766.11     9519.93    151.53 o 
   7   1   3     3332.45     3379.42     80.66 o 
   8   1   3       98.62      127.74     21.15 o 
   9   1   3     2061.61     2063.12     66.64 o 
 -10   2   3      669.30      745.12     33.20 o 
  -9   2   3     4754.21     4783.07     77.35 o 
  -8   2   3      930.29      913.19     26.66 o 
  -7   2   3     1314.03     1291.25     41.07 o 
  -6   2   3     3401.06     3261.93     52.06 o 
  -5   2   3      290.27      298.93     19.60 o 
  -4   2   3     2592.14     2480.37     37.75 o 
  -3   2   3      180.01      133.33      8.43 o 
  -2   2   3     2676.01     2722.70     39.14 o 
  -1   2   3    20115.71    21012.12    243.34 o 
   0   2   3      123.43      125.09      5.83 o 
   1   2   3     1308.40     1357.18     18.45 o 
   2   2   3      275.59      291.87      8.02 o 
   3   2   3     4069.94     4052.23     94.25 o 
   4   2   3     5842.87     5559.25     83.00 o 
   5   2   3      220.43      245.91     23.04 o 
   6   2   3      312.76      347.38     17.43 o 
   7   2   3       60.61       79.78     51.30 o 
   8   2   3     1738.78     1689.65     52.28 o 
   9   2   3     2319.31     2371.05     73.96 o 
 -10   3   3    10864.95    11260.12    186.55 o 
  -9   3   3     3919.41     3846.87     65.58 o 
  -8   3   3      619.66      568.43     21.62 o 
  -7   3   3     9570.03     9300.10    151.25 o 
  -6   3   3     2845.23     2790.73     46.11 o 
  -5   3   3       90.54       73.32      8.46 o 
  -4   3   3     5239.26     5025.51    104.36 o 
  -3   3   3    27341.88    27118.48    354.10 o 
  -2   3   3     9539.20     9950.17     98.13 o 
  -1   3   3    56348.03    56371.68    763.34 o 
   0   3   3   107150.05   100502.26   1132.64 o 
   1   3   3    24293.00    23963.78    270.51 o 
   2   3   3    25415.34    25058.32    289.53 o 
   3   3   3    47357.79    45328.52    699.36 o 
   4   3   3     4967.61     4984.31     75.83 o 
   5   3   3      252.19      260.20     14.83 o 
   6   3   3     4673.82     4644.17     97.68 o 
   7   3   3     2019.86     1970.05     56.24 o 
   8   3   3      119.84      123.45     22.76 o 
   9   3   3     2744.36     2597.46     71.78 o 
 -10   4   3      206.74      240.19     28.29 o 
  -9   4   3      202.49      170.37     20.57 o 
  -8   4   3     2959.70     2927.97     51.89 o 
  -7   4   3     2257.17     2275.22     80.64 o 
  -6   4   3     1045.46     1063.21     28.20 o 
  -5   4   3      297.26      361.91     15.84 o 
  -4   4   3      956.36      954.93     21.93 o 
  -3   4   3    19455.73    19104.97    198.57 o 
  -2   4   3     4778.65     4580.35     49.79 o 
  -1   4   3      365.31      434.74     16.36 o 
   0   4   3     5844.80     5972.27     78.58 o 
   1   4   3     1238.88     1185.00     24.11 o 
   2   4   3    11141.91    11056.95    131.21 o 
   3   4   3     5021.44     4994.95     57.24 o 
   4   4   3      104.23      131.71      9.44 o 
   5   4   3     3287.37     3243.52     46.96 o 
   6   4   3      613.30      606.70     19.48 o 
   7   4   3     1859.95     1904.17     43.15 o 
   8   4   3       18.05       -5.87     27.50 o 
   9   4   3        4.87       16.56     26.52 o 
 -10   5   3     2607.70     2635.10     73.17 o 
  -9   5   3     1203.79     1206.63     38.97 o 
  -8   5   3     1211.14     1208.75     30.75 o 
  -7   5   3     7604.13     7351.45    128.40 o 
  -6   5   3    11903.41    11865.35    186.27 o 
  -5   5   3     2974.32     2998.01     41.23 o 
  -4   5   3    11987.13    11517.31    122.44 o 
  -3   5   3    14165.48    14082.54    147.42 o 
  -2   5   3     4824.01     5240.85     52.67 o 
  -1   5   3    10218.52    10894.76    123.94 o 
   0   5   3    11862.98    12252.88    140.95 o 
   1   5   3      862.82      876.87     16.64 o 
   2   5   3     5295.47     5414.70     85.18 o 
   3   5   3     9601.54     9461.85    122.29 o 
   4   5   3     4281.88     4163.34     46.61 o 
   5   5   3     2435.62     2577.82     36.37 o 
   6   5   3    11491.21    11767.28    195.65 o 
   7   5   3     4064.27     4115.46    176.07 o 
   8   5   3     1090.02     1062.23     44.76 o 
   9   5   3     1912.63     1926.57     60.47 o 
 -10   6   3      281.42      316.39     25.61 o 
  -9   6   3      319.61      360.94     21.23 o 
  -8   6   3     1865.27     1806.37     38.31 o 
  -7   6   3     1614.81     1609.47     33.58 o 
  -6   6   3     2877.05     2816.93     41.24 o 
  -5   6   3     1170.03     1144.53     21.17 o 
  -4   6   3     2202.73     2127.19     27.48 o 
  -3   6   3     3003.58     2946.05     32.27 o 
  -2   6   3      365.71      318.12      8.28 o 
  -1   6   3     3294.53     3152.35     39.27 o 
   0   6   3     1656.27     1671.09     26.02 o 
   1   6   3     4575.91     4672.68     61.40 o 
   2   6   3     4670.39     4789.47     54.11 o 
   3   6   3      152.83      123.90      8.21 o 
   4   6   3     2549.88     2474.36     42.96 o 
   5   6   3      787.34      802.67     18.76 o 
   6   6   3        8.44        6.63     10.83 o 
   7   6   3     2534.22     2650.51     58.23 o 
   8   6   3       68.19       83.67     20.29 o 
  -9   7   3      169.10      142.51     19.22 o 
  -8   7   3       14.20       14.92     15.67 o 
  -7   7   3     1190.52     1238.54     61.32 o 
  -6   7   3     2386.43     2357.49     36.29 o 
  -5   7   3     1861.38     1891.71     25.59 o 
  -4   7   3      758.86      829.25     14.59 o 
  -3   7   3       67.98      102.21      6.11 o 
  -2   7   3       18.88       21.99      4.04 o 
  -1   7   3     1162.64     1011.36     17.83 o 
   0   7   3     4393.96     4406.33     59.82 o 
   1   7   3     1030.01      935.34     19.27 o 
   2   7   3      582.22      494.71     12.38 o 
   3   7   3       89.17      127.13      9.14 o 
   4   7   3      329.16      310.89     14.20 o 
   5   7   3     1236.74     1240.60     31.52 o 
   6   7   3     1824.30     1800.79     33.87 o 
   7   7   3     1103.50     1151.07     62.78 o 
   8   7   3     1248.44     1198.55     42.01 o 
  -9   8   3     2823.29     3081.56     65.18 o 
  -8   8   3       31.48       10.63     16.07 o 
  -7   8   3      418.55      395.40     17.20 o 
  -6   8   3     2625.32     2718.86     41.02 o 
  -5   8   3        2.10       24.85      8.43 o 
  -4   8   3     4717.49     4491.21     48.33 o 
  -3   8   3       81.16      110.15      8.09 o 
  -2   8   3     1717.14     1715.82     25.94 o 
  -1   8   3    12164.34    12051.18    138.51 o 
   0   8   3       33.26       65.39      8.72 o 
   1   8   3     1722.28     1651.79     28.03 o 
   2   8   3        3.61       13.34      8.66 o 
   3   8   3     2653.45     2539.89     41.93 o 
   4   8   3     5296.90     5193.85     73.85 o 
   5   8   3       23.18       10.25     11.64 o 
   6   8   3      404.66      410.51     21.48 o 
   7   8   3      385.83      399.04     38.63 o 
   8   8   3      508.42      566.94     51.71 o 
  -8   9   3     1173.45     1265.97     50.83 o 
  -7   9   3       55.78       32.22     24.09 o 
  -6   9   3       98.24      123.34     22.49 o 
  -5   9   3      244.92      237.25     18.27 o 
  -4   9   3      276.59      241.59     16.82 o 
  -3   9   3      111.31      119.87     13.77 o 
  -2   9   3     6438.61     6373.01     86.11 o 
  -1   9   3     5418.87     5473.15     74.85 o 
   0   9   3     4484.14     4578.47     64.11 o 
   1   9   3    10006.49     9716.82    125.91 o 
   2   9   3    14134.20    13534.00    172.40 o 
   3   9   3      766.57      724.38     23.85 o 
   4   9   3      790.34      790.33     23.30 o 
   5   9   3      371.44      386.07     18.21 o 
   6   9   3       71.09      102.42     15.49 o 
   7   9   3       13.85       27.09     46.66 o 
  -8  10   3      233.57      233.57     31.78 o 
  -7  10   3      498.27      476.57     78.59 o 
  -6  10   3      387.25      434.29     30.71 o 
  -5  10   3      123.23      117.93     17.14 o 
  -4  10   3      126.90       94.18     15.55 o 
  -3  10   3     2831.53     2713.42     58.23 o 
  -2  10   3     2342.63     2392.02     39.95 o 
  -1  10   3       11.86        8.09     10.90 o 
   0  10   3       75.25       82.96     11.81 o 
   1  10   3        4.15        8.79     10.61 o 
   2  10   3     1670.65     1673.17     31.65 o 
   3  10   3     1094.47      993.42     29.05 o 
   4  10   3      174.89      160.83     17.26 o 
   5  10   3     2153.55     2265.62     61.94 o 
   6  10   3      971.70     1050.03     59.99 o 
   7  10   3       54.41       91.26     51.91 o 
  -7  11   3     1217.35     1199.22    127.21 o 
  -6  11   3     3491.73     3370.88     66.28 o 
  -5  11   3    10515.99    10133.77    156.43 o 
  -4  11   3     2838.00     2860.37     89.75 o 
  -3  11   3     5387.26     5039.76     83.84 o 
  -2  11   3    15338.51    15121.48    194.37 o 
  -1  11   3     7925.11     8026.08    107.99 o 
   0  11   3     1219.11     1242.27     27.70 o 
   1  11   3     8561.49     8458.09    113.02 o 
   2  11   3     7578.93     7225.06     98.63 o 
   3  11   3     2080.24     2000.32     43.25 o 
   4  11   3     5440.82     5301.52     88.97 o 
   5  11   3     7451.10     7316.18    150.97 o 
   6  11   3     1321.92     1386.63     46.87 o 
  -6  12   3        0.05       19.11     20.29 o 
  -5  12   3        1.48       10.28     18.71 o 
  -4  12   3        0.07      -14.34     16.99 o 
  -3  12   3      137.54      155.08     18.42 o 
  -2  12   3      311.20      361.53     18.05 o 
  -1  12   3      348.19      322.10     21.97 o 
   0  12   3       13.21       12.46     13.20 o 
   1  12   3        0.07        3.91     13.06 o 
   2  12   3      258.59      315.74     17.59 o 
   3  12   3      117.44      110.95     18.48 o 
   4  12   3       16.66       29.79     18.49 o 
   5  12   3      136.49      145.00     20.27 o 
  -5  13   3     5221.40     5099.69     90.10 o 
  -4  13   3     1444.85     1425.27     47.61 o 
  -3  13   3      169.52      174.56     20.39 o 
  -2  13   3     4356.18     4277.05     87.33 o 
  -1  13   3       43.98       74.48     22.97 o 
   0  13   3      876.61      970.58     27.90 o 
   1  13   3      325.42      315.90     18.60 o 
   2  13   3      145.36      150.71     17.34 o 
   3  13   3       11.01       -0.19     18.68 o 
   4  13   3     1715.18     1725.05     57.87 o 
  -4  14   3      645.58      662.81     32.24 o 
  -3  14   3     1879.56     1767.31     44.98 o 
  -2  14   3      741.87      744.52     27.41 o 
  -1  14   3      333.98      412.31     21.87 o 
   0  14   3        9.46       39.87     16.87 o 
   1  14   3        2.99        1.29     16.47 o 
   2  14   3      907.00      897.25     30.11 o 
   3  14   3     1013.13      998.47     37.19 o 
  -2  15   3      360.57      432.79     24.16 o 
  -1  15   3      422.70      453.03     28.85 o 
   0  15   3      120.90      135.58     20.07 o 
 -10   0   4     2730.12     2774.55     84.31 o 
  -9   0   4       58.37       59.77     23.67 o 
  -8   0   4      229.03      216.95     23.14 o 
  -7   0   4    18195.15    18184.00    347.42 o 
  -6   0   4     2348.07     2347.38     56.45 o 
  -5   0   4     1138.39     1030.40     30.29 o 
  -4   0   4     5729.93     6135.24    119.81 o 
  -3   0   4     3414.50     3853.43     64.01 o 
  -2   0   4    32213.20    33550.29    639.25 o 
  -1   0   4     3004.65     3017.80    126.80 o 
   0   0   4     1879.17     1938.13     69.94 o 
   1   0   4     2853.83     2633.21     91.88 o 
   2   0   4      400.23      488.04     37.18 o 
   3   0   4    23768.66    22911.50    673.03 o 
   4   0   4     5247.60     5326.57    173.46 o 
   5   0   4     5845.73     5945.15    180.26 o 
   6   0   4    17708.06    17331.50    345.45 o 
   7   0   4     2876.60     3054.60    108.46 o 
   8   0   4      126.65      104.03     31.21 o 
   9   0   4     1923.18     1930.30     88.58 o 
 -10   1   4      192.98      209.72     28.40 o 
  -9   1   4      241.61      225.83     23.16 o 
  -8   1   4       79.38       70.00     13.82 o 
  -7   1   4      702.53      683.24     22.15 o 
  -6   1   4      810.65      754.36     20.42 o 
  -5   1   4     9353.75     9120.29    124.85 o 
  -4   1   4    15302.61    15218.28    183.85 o 
  -3   1   4     9230.02     9495.31    106.70 o 
  -2   1   4     4961.67     5304.01     66.82 o 
  -1   1   4     7702.31     8256.24    134.94 o 
   0   1   4      271.25      290.86     12.62 o 
   1   1   4      366.91      400.51     10.79 o 
   2   1   4      184.95      204.13     11.07 o 
   3   1   4      112.91      134.40     17.55 o 
   4   1   4       29.11       44.70     16.63 o 
   5   1   4     3143.06     3156.26     76.96 o 
   6   1   4     2765.33     2775.63     50.82 o 
   7   1   4     1568.10     1510.97     54.49 o 
   8   1   4     1808.12     1810.46     55.86 o 
   9   1   4     1839.70     1882.40     61.75 o 
 -10   2   4     5101.74     5084.47     83.41 o 
  -9   2   4      105.70      102.32     16.50 o 
  -8   2   4       92.06      119.16     14.80 o 
  -7   2   4     7470.71     7451.66    107.49 o 
  -6   2   4     1714.48     1704.26     31.75 o 
  -5   2   4      660.74      644.22     15.18 o 
  -4   2   4    18395.00    18747.86    225.14 o 
  -3   2   4    21973.27    22216.96    244.82 o 
  -2   2   4      467.18      585.01     30.95 o 
  -1   2   4    14257.03    14457.08    336.98 o 
   0   2   4    46400.79    46381.31    486.88 o 
   1   2   4     2184.56     2572.89     39.95 o 
   2   2   4     3212.32     3288.76     55.98 o 
   3   2   4     8955.07     8500.30    143.09 o 
   4   2   4      118.54      146.28     16.32 o 
   5   2   4       39.92       63.74     17.37 o 
   6   2   4     6083.26     5961.97     92.96 o 
   7   2   4      922.34      911.80     39.25 o 
   8   2   4       23.24       28.47     22.86 o 
   9   2   4     3653.66     3502.50    118.25 o 
 -10   3   4        2.45      -11.36     17.92 o 
  -9   3   4      308.05      280.44     19.63 o 
  -8   3   4     1467.35     1399.89     33.36 o 
  -7   3   4      615.13      587.64     20.95 o 
  -6   3   4      918.82      923.82     22.98 o 
  -5   3   4     2555.68     2509.24     39.99 o 
  -4   3   4     6276.49     6204.81     85.62 o 
  -3   3   4      260.87      287.91      9.65 o 
  -2   3   4     1148.93     1202.26     16.23 o 
  -1   3   4     7141.34     6958.90     99.92 o 
   0   3   4     1249.79     1456.39     19.67 o 
   1   3   4      975.64     1210.44     16.41 o 
   2   3   4     6639.99     6428.80     77.79 o 
   3   3   4      433.04      432.21     12.21 o 
   4   3   4       83.56       99.78      8.76 o 
   5   3   4     3166.06     3140.31     54.18 o 
   6   3   4     1712.79     1659.18     37.01 o 
   7   3   4      344.93      368.57     27.69 o 
   8   3   4      459.34      400.91     29.98 o 
   9   3   4     1125.53     1201.06     90.23 o 
 -10   4   4     4027.10     4190.49     72.47 o 
  -9   4   4     2146.88     2034.48     61.79 o 
  -8   4   4      501.52      483.63     20.88 o 
  -7   4   4     7106.55     6953.12    101.24 o 
  -6   4   4     3858.60     3814.95     58.74 o 
  -5   4   4     1814.17     1901.24     36.92 o 
  -4   4   4    19593.95    19366.98    255.42 o 
  -3   4   4    24579.52    24353.92    252.30 o 
  -2   4   4    11904.11    12515.48    132.34 o 
  -1   4   4    23228.74    23095.51    292.43 o 
   0   4   4    34928.46    34963.07    394.43 o 
   1   4   4    12620.04    13376.23    142.81 o 
   2   4   4     2583.21     2585.10     34.87 o 
   3   4   4     8337.73     8072.77    120.79 o 
   4   4   4       68.61       89.32      8.95 o 
   5   4   4       49.50       62.66      9.87 o 
   6   4   4     2162.11     2130.98     39.03 o 
   7   4   4      663.16      663.73     29.57 o 
   8   4   4      429.20      409.23     73.60 o 
 -10   5   4        7.57       -8.27     25.70 o 
  -9   5   4      572.20      586.35     31.03 o 
  -8   5   4     1371.38     1260.50     31.34 o 
  -7   5   4      105.05       92.88     12.94 o 
  -6   5   4    11714.61    11560.50    181.41 o 
  -5   5   4     4582.86     4556.55     58.42 o 
  -4   5   4     2638.02     2549.33     34.54 o 
  -3   5   4    30186.92    29547.18    305.36 o 
  -2   5   4    11784.06    11926.08    115.97 o 
  -1   5   4     2807.02     2985.27     38.34 o 
   0   5   4     3025.72     2959.16     42.30 o 
   1   5   4      547.12      510.43     16.94 o 
   2   5   4     3586.48     3317.26     47.28 o 
   3   5   4       18.24       30.93      6.83 o 
   4   5   4     4915.14     4725.53     56.44 o 
   5   5   4        0.49       -5.64      9.40 o 
   6   5   4      630.78      682.76     23.32 o 
   7   5   4     9369.38     9699.17    316.34 o 
   8   5   4     1386.79     1356.03     49.38 o 
 -10   6   4      855.77      897.55     32.72 o 
  -9   6   4     1949.59     1862.83     41.34 o 
  -8   6   4     3224.32     3032.51     47.64 o 
  -7   6   4     3978.74     3812.77    138.04 o 
  -6   6   4     5702.32     5528.17     81.30 o 
  -5   6   4     3182.60     3237.08     43.90 o 
  -4   6   4     1100.45     1108.06     17.73 o 
  -3   6   4      795.93      932.78     18.48 o 
  -2   6   4      418.88      346.31      7.69 o 
  -1   6   4     1184.93     1149.43     22.21 o 
   0   6   4       18.15       26.68      6.21 o 
   1   6   4       24.18       71.48     12.83 o 
   2   6   4     2368.98     2436.24     31.47 o 
   3   6   4     6219.33     6053.45     69.45 o 
   4   6   4    11140.16    10890.12    111.62 o 
   5   6   4     6816.82     6934.88     82.63 o 
   6   6   4     4468.19     4643.95     84.34 o 
   7   6   4     1754.87     1790.59     46.42 o 
   8   6   4      482.09      476.24     32.95 o 
  -9   7   4     2973.48     3058.61     55.86 o 
  -8   7   4      297.28      301.85     17.04 o 
  -7   7   4      115.16      166.86     13.29 o 
  -6   7   4     2156.84     2103.64     33.63 o 
  -5   7   4     1780.78     1681.23     27.13 o 
  -4   7   4     5950.86     5718.78     59.71 o 
  -3   7   4     1467.17     1429.78     18.76 o 
  -2   7   4        3.20       11.55      5.29 o 
  -1   7   4     2117.16     2179.11     29.87 o 
   0   7   4     6003.59     5952.79     78.46 o 
   1   7   4     9328.04     9070.11    116.35 o 
   2   7   4        0.53       15.07      6.36 o 
   3   7   4     3258.84     3234.95     47.20 o 
   4   7   4     5596.61     5370.17     59.85 o 
   5   7   4      753.96      771.61     18.48 o 
   6   7   4      471.45      512.85     20.64 o 
   7   7   4      537.78      571.55     27.89 o 
   8   7   4      782.27      857.79     96.15 o 
  -9   8   4      792.01      674.08     47.53 o 
  -8   8   4      466.03      451.20     23.83 o 
  -7   8   4      269.94      260.72     14.99 o 
  -6   8   4       87.54       87.33     10.45 o 
  -5   8   4      752.98      731.67     15.79 o 
  -4   8   4        8.77       22.06      7.23 o 
  -3   8   4     1082.52     1097.45     19.82 o 
  -2   8   4     4020.70     4177.14     64.31 o 
  -1   8   4     1784.51     1875.83     31.37 o 
   0   8   4      786.48      847.95     23.01 o 
   1   8   4     3152.98     3179.78     46.14 o 
   2   8   4     1200.05     1180.18     22.45 o 
   3   8   4      169.27      137.35     12.52 o 
   4   8   4     2212.51     2137.44     44.63 o 
   5   8   4     1632.99     1609.88     38.01 o 
   6   8   4      137.50      152.75     39.74 o 
   7   8   4      620.67      691.78     41.02 o 
  -8   9   4      682.10      686.53     59.28 o 
  -7   9   4     1268.15     1352.95     66.85 o 
  -6   9   4      264.29      262.42     30.28 o 
  -5   9   4     4051.81     3778.50     96.09 o 
  -4   9   4     6659.40     6398.29    101.23 o 
  -3   9   4      149.69      205.65     36.55 o 
  -2   9   4     2156.40     2206.75     48.85 o 
  -1   9   4     4693.85     4603.36     64.60 o 
   0   9   4        4.13       15.34      9.82 o 
   1   9   4        1.04        7.82     11.48 o 
   2   9   4     6957.32     6721.68     90.07 o 
   3   9   4      603.14      576.12     32.81 o 
   4   9   4        3.82        4.07     11.05 o 
   5   9   4     3608.21     3635.00    178.66 o 
   6   9   4      799.47      894.65     46.21 o 
   7   9   4       80.74      129.37     49.85 o 
  -8  10   4      983.41     1131.58     60.05 o 
  -7  10   4       40.35       37.91     25.58 o 
  -6  10   4     1128.72     1105.15     41.15 o 
  -5  10   4     4655.09     4411.28     76.78 o 
  -4  10   4     2404.18     2258.87     54.82 o 
  -3  10   4     3320.62     3241.70     62.16 o 
  -2  10   4    16995.46    16809.37    213.76 o 
  -1  10   4     7758.56     7829.47    104.72 o 
   0  10   4     5020.96     5061.85     73.52 o 
   1  10   4    11500.93    11443.12    147.94 o 
   2  10   4     2153.18     2057.32     35.93 o 
   3  10   4       36.77       25.96     23.77 o 
   4  10   4      341.99      310.22     25.13 o 
   5  10   4     1114.89     1066.17     38.59 o 
   6  10   4       11.39       24.78     22.62 o 
  -7  11   4        2.61       17.96     26.72 o 
  -6  11   4      922.23      936.56     34.19 o 
  -5  11   4     1071.06     1088.00     34.09 o 
  -4  11   4      417.40      379.10     21.03 o 
  -3  11   4     2820.00     2733.96     52.93 o 
  -2  11   4      446.25      453.26     19.88 o 
  -1  11   4     1040.47     1090.18     40.80 o 
   0  11   4       47.66       59.59     14.50 o 
   1  11   4     2056.96     2009.11     36.61 o 
   2  11   4     4684.38     4689.17     68.22 o 
   3  11   4      812.76      780.34     28.67 o 
   4  11   4       56.03       46.62     16.08 o 
   5  11   4       64.89       90.11     23.18 o 
   6  11   4      164.60      132.16     25.98 o 
  -6  12   4     5072.67     4865.38     87.87 o 
  -5  12   4     7677.59     7515.45    144.98 o 
  -4  12   4     1087.40     1069.60     34.63 o 
  -3  12   4      359.71      379.88     22.05 o 
  -2  12   4      873.55      895.57     26.11 o 
  -1  12   4       31.93       23.19     14.00 o 
   0  12   4       20.22       32.74     14.06 o 
   1  12   4     2701.81     2708.57     46.05 o 
   2  12   4     3751.91     3690.41     57.99 o 
   3  12   4      341.67      330.90     22.08 o 
   4  12   4     4279.25     4474.05     86.58 o 
   5  12   4     5207.25     5153.83    213.87 o 
  -5  13   4       92.97      109.39     26.10 o 
  -4  13   4      127.31      108.83     20.68 o 
  -3  13   4      206.73      198.27     21.20 o 
  -2  13   4       62.37       68.58     15.61 o 
  -1  13   4      601.23      577.59     24.16 o 
   0  13   4     1643.94     1721.49     43.65 o 
   1  13   4     2546.91     2687.64     47.56 o 
   2  13   4     1820.83     1810.70     38.12 o 
   3  13   4     2826.82     2873.96     58.86 o 
   4  13   4     1015.05     1193.14    109.44 o 
  -4  14   4       50.51       44.69     21.37 o 
  -3  14   4      104.46      101.57     21.44 o 
  -2  14   4      828.28      911.90     30.69 o 
  -1  14   4      321.45      310.60     20.86 o 
   0  14   4       36.56       22.50     16.98 o 
   1  14   4     1416.60     1415.24     35.11 o 
   2  14   4      916.37      861.92     29.66 o 
 -10   1   5     7558.86     7702.83    117.51 o 
  -9   1   5      713.86      654.13     34.02 o 
  -8   1   5      762.08      813.61     26.37 o 
  -7   1   5    16578.32    16611.89    225.28 o 
  -6   1   5     3923.17     4124.30     62.39 o 
  -5   1   5       65.31       59.77      5.89 o 
  -4   1   5     8910.05     9257.27    105.13 o 
  -3   1   5     3856.33     3906.48     47.53 o 
  -2   1   5       95.63       83.23      6.63 o 
  -1   1   5    14403.80    14731.39    230.85 o 
   0   1   5    25946.94    24931.97    397.72 o 
   1   1   5     1314.04     1362.94     22.37 o 
   2   1   5    14825.70    14886.72    243.05 o 
   3   1   5    44023.72    44357.01    708.78 o 
   4   1   5     4102.92     4177.36    102.80 o 
   5   1   5     1838.65     1831.03     50.85 o 
   6   1   5    12540.73    12403.68    179.60 o 
   7   1   5     2248.82     2198.77     46.34 o 
   8   1   5       13.95        5.61     23.71 o 
 -10   2   5        1.31      -26.93     17.95 o 
  -9   2   5       54.81       95.34     16.43 o 
  -8   2   5     6382.04     6420.62     96.40 o 
  -7   2   5     6592.55     6505.88     95.11 o 
  -6   2   5     3984.97     3799.24     58.06 o 
  -5   2   5    11843.66    11921.48    146.23 o 
  -4   2   5    18222.36    18350.02    204.07 o 
  -3   2   5      737.68      765.69     13.10 o 
  -2   2   5     2487.31     2791.03     42.49 o 
  -1   2   5     1615.71     1796.28     48.41 o 
   0   2   5     3448.57     3582.52     48.74 o 
   1   2   5      347.23      290.21     18.18 o 
   2   2   5     1963.21     1865.63     31.73 o 
   3   2   5      704.86      678.18     22.33 o 
   4   2   5     1116.66     1087.07     31.33 o 
   5   2   5     7349.64     7285.13    120.77 o 
   6   2   5     4980.80     5000.47     81.39 o 
   7   2   5      335.60      290.59     22.50 o 
   8   2   5      921.75      958.35     44.47 o 
 -10   3   5     2609.06     2524.65     51.43 o 
  -9   3   5      127.66      144.52     18.57 o 
  -8   3   5      353.95      355.23     19.04 o 
  -7   3   5     2980.39     3034.65     50.88 o 
  -6   3   5     1380.35     1377.20     27.74 o 
  -5   3   5      721.37      792.64     16.75 o 
  -4   3   5    20301.16    19777.03    237.15 o 
  -3   3   5    20324.76    20401.53    247.10 o 
  -2   3   5     3319.57     3669.27     59.79 o 
  -1   3   5    15176.66    16484.98    192.18 o 
   0   3   5     3873.88     3850.57     43.52 o 
   1   3   5     6176.57     6024.13     79.01 o 
   2   3   5      905.85      719.60     14.50 o 
   3   3   5      248.22      298.70      9.94 o 
   4   3   5     2499.95     2399.16     40.29 o 
   5   3   5     1301.17     1297.27     27.73 o 
   6   3   5     3461.47     3351.47     60.12 o 
   7   3   5      949.45      953.73     36.14 o 
   8   3   5      312.53      246.90     43.06 o 
 -10   4   5       67.11       42.64     17.97 o 
  -9   4   5     1719.95     1713.49     39.19 o 
  -8   4   5      319.02      279.60     18.24 o 
  -7   4   5      639.35      639.96     21.68 o 
  -6   4   5    13524.00    13413.42    182.06 o 
  -5   4   5      553.27      556.14     17.80 o 
  -4   4   5       25.03       29.11      6.09 o 
  -3   4   5     4714.13     4688.38     53.55 o 
  -2   4   5       11.23       26.74      4.72 o 
  -1   4   5     8842.79     8687.45     94.39 o 
   0   4   5      164.28      225.41      8.11 o 
   1   4   5      388.74      425.53      9.51 o 
   2   4   5     7843.96     7787.05    108.77 o 
   3   4   5      487.22      514.86     13.98 o 
   4   4   5     5661.70     5712.29     74.24 o 
   5   4   5       21.06       25.24     11.68 o 
   6   4   5      866.14      895.54     29.84 o 
   7   4   5     3390.21     3380.04    110.43 o 
   8   4   5       36.50       45.03     23.89 o 
 -10   5   5     3604.86     3509.25     64.72 o 
  -9   5   5     1205.82     1149.64     41.82 o 
  -8   5   5     1300.00     1261.24     32.09 o 
  -7   5   5     4331.08     4227.47     66.29 o 
  -6   5   5     2139.67     2194.03     43.96 o 
  -5   5   5      731.64      752.10     16.80 o 
  -4   5   5     2424.81     2430.50     33.34 o 
  -3   5   5      989.39      987.43     15.45 o 
  -2   5   5      122.18       88.66      6.02 o 
  -1   5   5     3227.45     3722.35    174.49 o 
   0   5   5     3275.25     3231.14     38.46 o 
   1   5   5      379.62      441.20     14.36 o 
   2   5   5     4955.43     5038.42     63.91 o 
   3   5   5     6118.23     5810.92     80.98 o 
   4   5   5      876.37      920.06     21.99 o 
   5   5   5     1200.64     1199.21     28.14 o 
   6   5   5     1678.87     1645.05     39.34 o 
   7   5   5      408.17      389.54     26.15 o 
   8   5   5       51.06       53.88     22.82 o 
 -10   6   5      562.44      598.55     24.66 o 
  -9   6   5     4211.48     4254.74     63.36 o 
  -8   6   5        2.40       16.41     12.78 o 
  -7   6   5      694.77      720.28     21.18 o 
  -6   6   5    11726.53    11490.61    138.24 o 
  -5   6   5      560.27      562.80     15.32 o 
  -4   6   5        1.99       14.12      6.22 o 
  -3   6   5    12687.58    12234.14    120.00 o 
  -2   6   5     1481.46     1412.51     22.66 o 
  -1   6   5       31.78       38.23      8.94 o 
   0   6   5     3909.11     3836.66     54.43 o 
   1   6   5     4490.22     4474.87     63.59 o 
   2   6   5     2012.02     1998.99     30.76 o 
   3   6   5     2021.63     1942.02     28.16 o 
   4   6   5     6115.87     5964.39     79.73 o 
   5   6   5      122.10      108.77     14.10 o 
   6   6   5      127.60      164.31     18.31 o 
   7   6   5     2509.60     2553.47     71.74 o 
  -9   7   5     3504.64     3413.61     60.43 o 
  -8   7   5     2159.35     2207.68     39.16 o 
  -7   7   5     3702.76     3736.89     53.59 o 
  -6   7   5     3441.19     3348.95     47.09 o 
  -5   7   5     2572.65     2604.27     37.27 o 
  -4   7   5     1660.30     1639.31     21.81 o 
  -3   7   5        6.44       24.77      6.51 o 
  -2   7   5     2292.39     2374.13     29.95 o 
  -1   7   5     4241.93     4378.46     50.72 o 
   0   7   5     7537.98     7703.34     92.58 o 
   1   7   5    13387.55    13448.53    175.10 o 
   2   7   5    14776.79    14426.48    173.27 o 
   3   7   5    11710.63    11081.71    122.68 o 
   4   7   5     7001.90     6860.06     90.66 o 
   5   7   5     7516.20     7560.80     91.21 o 
   6   7   5     3410.34     3477.22     59.21 o 
   7   7   5      967.19     1069.26     79.31 o 
  -9   8   5      208.93      206.00     23.87 o 
  -8   8   5     2585.84     2719.82     49.95 o 
  -7   8   5     3429.70     3580.37     72.69 o 
  -6   8   5      438.03      455.20     15.34 o 
  -5   8   5     4465.35     4411.70     49.10 o 
  -4   8   5     6763.02     6483.11     79.44 o 
  -3   8   5      253.90      218.29     10.03 o 
  -2   8   5      302.56      314.89     16.00 o 
  -1   8   5     2038.46     2071.10     33.84 o 
   0   8   5     5224.25     5327.00     71.97 o 
   1   8   5     1987.97     1940.57     30.00 o 
   2   8   5      567.83      540.10     16.84 o 
   3   8   5      138.57      123.22     11.84 o 
   4   8   5        5.03       14.52     12.48 o 
   5   8   5     5617.27     5947.96     83.44 o 
   6   8   5     3549.18     3697.56     80.07 o 
   7   8   5        0.67       50.58     36.98 o 
  -8   9   5      439.76      419.63     46.40 o 
  -7   9   5       30.35       26.60     24.08 o 
  -6   9   5     1978.81     1818.83     51.80 o 
  -5   9   5     6720.97     6415.03    103.11 o 
  -4   9   5     3715.59     3628.51     54.35 o 
  -3   9   5     8097.62     7741.54    118.72 o 
  -2   9   5    12943.19    13063.25    167.44 o 
  -1   9   5     7462.18     7560.37    100.39 o 
   0   9   5     1340.76     1376.91     26.76 o 
   1   9   5     1889.94     1902.32     32.64 o 
   2   9   5      460.97      435.03     15.54 o 
   3   9   5      510.38      519.89     20.73 o 
   4   9   5      342.82      381.47     20.80 o 
   5   9   5     1448.99     1386.26     35.46 o 
   6   9   5      364.71      360.35     28.64 o 
  -8  10   5      649.78      720.37     48.77 o 
  -7  10   5      316.26      317.03     60.93 o 
  -6  10   5      317.18      306.19     27.07 o 
  -5  10   5        2.13       11.44     15.95 o 
  -4  10   5      811.88      802.14     30.73 o 
  -3  10   5        0.66        0.59     13.86 o 
  -2  10   5     1606.00     1585.60     31.32 o 
  -1  10   5     7588.03     7619.65    102.25 o 
   0  10   5     3575.99     3539.75     53.05 o 
   1  10   5      544.44      565.15     19.51 o 
   2  10   5     3455.63     3527.86     53.31 o 
   3  10   5      212.69      184.60     15.75 o 
   4  10   5      119.00      113.54     47.92 o 
   5  10   5      178.92      189.88     45.97 o 
   6  10   5        2.62       33.92     33.65 o 
  -7  11   5       12.18        4.21     26.74 o 
  -6  11   5      918.14      816.17     75.30 o 
  -5  11   5     2474.96     2338.11     50.69 o 
  -4  11   5       22.03       20.92     16.26 o 
  -3  11   5      217.40      226.39     18.05 o 
  -2  11   5     2530.37     2488.11     42.77 o 
  -1  11   5       30.08       21.86     13.63 o 
   0  11   5      216.70      192.49     14.67 o 
   1  11   5      829.03      854.80     24.50 o 
   2  11   5      526.22      485.12     19.26 o 
   3  11   5       13.74       10.74     18.83 o 
   4  11   5     1410.73     1465.01     46.38 o 
   5  11   5      695.66      634.27     51.21 o 
  -6  12   5     1837.88     1835.84     47.53 o 
  -5  12   5      792.90      742.86     30.35 o 
  -4  12   5      443.01      422.56     23.72 o 
  -3  12   5      612.18      694.15     27.21 o 
  -2  12   5      577.88      605.41     21.90 o 
  -1  12   5        3.47        5.27     14.14 o 
   0  12   5       10.33       35.26     14.56 o 
   1  12   5      401.48      415.06     19.05 o 
   2  12   5       44.72        4.83     14.48 o 
   3  12   5       97.55      104.87     29.36 o 
   4  12   5      896.79      956.08     41.05 o 
  -5  13   5     1318.80     1286.90     57.65 o 
  -4  13   5       70.52       76.90     29.68 o 
  -3  13   5       35.93       46.58     19.05 o 
  -2  13   5     1986.67     2009.07     40.79 o 
  -1  13   5       35.64       20.30     15.90 o 
   0  13   5      150.87      174.24     17.73 o 
   1  13   5     4382.75     4386.37     67.53 o 
   2  13   5     2506.60     2388.63     44.70 o 
   3  13   5     2478.71     2283.12     65.63 o 
  -3  14   5       87.21      121.43     22.14 o 
  -2  14   5     1556.79     1642.40     38.73 o 
  -1  14   5     1975.92     2036.50     42.42 o 
   0  14   5     2158.89     2287.18     45.26 o 
   1  14   5     1077.92     1244.60     33.65 o 
 -10   0   6    15283.51    15596.78    310.46 o 
  -9   0   6     1971.53     1916.79     59.69 o 
  -8   0   6     3442.31     3493.58     86.73 o 
  -7   0   6    17077.14    17340.44    331.75 o 
  -6   0   6     2331.15     2385.55     56.82 o 
  -5   0   6      197.67      198.26     10.37 o 
  -4   0   6    27625.08    29591.13    565.15 o 
  -3   0   6    11179.87    11616.00    185.42 o 
  -2   0   6      182.17      119.05     11.45 o 
  -1   0   6    48550.60    45497.18   1317.53 o 
   0   0   6    67591.18    62256.53   1798.97 o 
   1   0   6    17186.08    17935.35    535.21 o 
   2   0   6    39805.78    38393.89   1120.28 o 
   3   0   6    40482.44    41497.42   1210.51 o 
   4   0   6     5111.27     5352.32    182.11 o 
   5   0   6      770.84      772.95     59.02 o 
   6   0   6     8111.66     7714.76    167.20 o 
   7   0   6       12.97       13.65     36.21 o 
   8   0   6       21.70       -1.85     36.46 o 
 -10   1   6      130.49      136.18     21.86 o 
  -9   1   6      292.57      335.68     20.12 o 
  -8   1   6     2316.74     2343.10     44.28 o 
  -7   1   6     2597.25     2549.71     44.65 o 
  -6   1   6      766.17      785.23     30.18 o 
  -5   1   6     1535.57     1576.16     24.45 o 
  -4   1   6      369.24      380.75     10.72 o 
  -3   1   6     3071.35     3040.18     38.06 o 
  -2   1   6     7561.68     8017.54    112.93 o 
  -1   1   6     1619.96     1609.00     31.84 o 
   0   1   6     3155.56     2977.49     52.38 o 
   1   1   6      831.07      903.04     69.22 o 
   2   1   6     1762.79     1860.89     38.33 o 
   3   1   6      619.36      625.75     23.60 o 
   4   1   6      593.78      521.76     31.31 o 
   5   1   6     1211.90     1179.81     52.83 o 
   6   1   6      187.69      185.76     17.91 o 
   7   1   6      110.12      121.51     19.62 o 
   8   1   6      235.31      267.36     35.59 o 
 -10   2   6     3532.49     3652.73     66.98 o 
  -9   2   6       43.37       38.28     16.25 o 
  -8   2   6       65.21       78.91     14.46 o 
  -7   2   6    12582.83    12649.38    173.94 o 
  -6   2   6     1405.10     1412.37     28.18 o 
  -5   2   6      638.52      738.38     20.20 o 
  -4   2   6    20459.99    21087.72    234.42 o 
  -3   2   6    10353.49    10985.10    124.17 o 
  -2   2   6     1162.22     1199.12     21.68 o 
  -1   2   6     7421.21     7778.35    125.60 o 
   0   2   6     8197.65     8576.03    116.81 o 
   1   2   6     1554.98     1428.21     45.20 o 
   2   2   6      279.78      296.39     23.95 o 
   3   2   6     7591.78     7592.72    130.72 o 
   4   2   6       35.04       45.40     21.34 o 
   5   2   6     1329.29     1375.87     39.87 o 
   6   2   6     7199.50     7080.38    110.17 o 
   7   2   6     1549.34     1545.77     40.28 o 
   8   2   6      157.97      166.12     28.51 o 
 -10   3   6        0.95      -20.06     17.53 o 
  -9   3   6      210.51      217.37     19.52 o 
  -8   3   6     1160.60     1161.50     30.16 o 
  -7   3   6      341.55      343.03     16.14 o 
  -6   3   6      288.35      297.94     16.13 o 
  -5   3   6      960.28      983.96     25.66 o 
  -4   3   6      329.65      313.46      9.75 o 
  -3   3   6     4054.62     4181.35     60.31 o 
  -2   3   6       11.71       32.12      8.11 o 
  -1   3   6     1210.59     1240.32     22.37 o 
   0   3   6      757.28      677.55     12.76 o 
   1   3   6     1422.38     1492.05     51.50 o 
   2   3   6     2066.85     2016.78     53.34 o 
   3   3   6      141.28      133.23     15.70 o 
   4   3   6     1649.91     1623.05     89.36 o 
   5   3   6      552.41      539.11     28.04 o 
   6   3   6       12.55       21.24     15.55 o 
   7   3   6      826.57      846.49     32.54 o 
   8   3   6        9.87       16.65     24.95 o 
 -10   4   6      350.65      336.55     22.95 o 
  -9   4   6      161.05      154.67     19.15 o 
  -8   4   6       52.27      102.08     14.47 o 
  -7   4   6     3682.46     3724.46     59.47 o 
  -6   4   6      506.31      525.16     17.99 o 
  -5   4   6      145.09      133.28     10.05 o 
  -4   4   6     5554.41     5565.36     80.59 o 
  -3   4   6      927.03      986.84     15.12 o 
  -2   4   6      963.20      825.84     51.94 o 
  -1   4   6      120.30      121.35      7.34 o 
   0   4   6      217.29      328.92      9.19 o 
   1   4   6     6825.93     6305.58     74.22 o 
   2   4   6     1514.87     1456.35     27.08 o 
   3   4   6      214.77      233.99     12.55 o 
   4   4   6      376.85      340.28     20.29 o 
   5   4   6      245.92      300.66     46.61 o 
   6   4   6     4272.65     4216.99     76.82 o 
   7   4   6      415.03      381.81     23.67 o 
   8   4   6      239.56      214.36     29.10 o 
 -10   5   6     1076.44     1144.00     36.95 o 
  -9   5   6     2453.10     2513.64     49.66 o 
  -8   5   6       89.48       96.79     15.44 o 
  -7   5   6     1783.02     1772.80     35.41 o 
  -6   5   6     6210.39     6094.28     85.77 o 
  -5   5   6        5.14       27.84      8.15 o 
  -4   5   6     1584.02     1521.94     23.81 o 
  -3   5   6      247.89      277.61      8.75 o 
  -2   5   6     5661.22     5537.07     63.62 o 
  -1   5   6    18878.88    18944.06    201.98 o 
   0   5   6      148.17      192.59      7.55 o 
   1   5   6       62.20       92.05      9.63 o 
   2   5   6      740.29      711.15     16.36 o 
   3   5   6     1434.01     1436.38     31.53 o 
   4   5   6     5250.47     5001.26     68.13 o 
   5   5   6       49.79       67.51     15.41 o 
   6   5   6       31.67       48.18     17.70 o 
   7   5   6      728.88      734.76     34.50 o 
 -10   6   6     3374.91     3548.06     67.65 o 
  -9   6   6     3638.12     3506.64     62.44 o 
  -8   6   6     3037.63     2967.04     52.26 o 
  -7   6   6     2373.57     2319.63     37.70 o 
  -6   6   6     1079.87     1063.69     22.18 o 
  -5   6   6       22.14       31.91      8.32 o 
  -4   6   6      497.77      517.75     13.78 o 
  -3   6   6     5092.33     5190.59     54.07 o 
  -2   6   6     2914.74     2984.80     40.40 o 
  -1   6   6    10546.83    10454.18    134.57 o 
   0   6   6    15929.92    15736.93    169.40 o 
   1   6   6    17861.13    17824.65    191.33 o 
   2   6   6    14303.84    14077.77    168.24 o 
   3   6   6    10791.67    10436.55    147.03 o 
   4   6   6     4108.62     3874.52     55.95 o 
   5   6   6     1317.31     1280.40     36.72 o 
   6   6   6      951.67      867.31     31.84 o 
   7   6   6       31.32      -12.22     20.82 o 
  -9   7   6      292.91      349.13     40.59 o 
  -8   7   6     2500.70     2554.10     42.95 o 
  -7   7   6      306.39      352.95     15.79 o 
  -6   7   6      777.20      809.85     19.94 o 
  -5   7   6     1089.87     1072.52     20.91 o 
  -4   7   6       78.41      109.04     14.03 o 
  -3   7   6     5541.71     5269.66     55.02 o 
  -2   7   6      947.22      924.19     18.94 o 
  -1   7   6       11.20       23.22      7.90 o 
   0   7   6     4469.73     4419.53     52.79 o 
   1   7   6      787.88      763.09     26.84 o 
   2   7   6     5341.94     5221.11     68.41 o 
   3   7   6      355.53      355.47     14.64 o 
   4   7   6      203.33      218.22     14.50 o 
   5   7   6     3689.55     3891.42     69.07 o 
   6   7   6      573.99      606.02     27.33 o 
   7   7   6      279.38      264.31     41.36 o 
  -9   8   6     2797.44     2821.88     61.93 o 
  -8   8   6     3035.62     3038.54     61.77 o 
  -7   8   6     2433.17     2416.21     51.12 o 
  -6   8   6     6347.48     6211.35     89.05 o 
  -5   8   6     8856.13     8480.21    115.63 o 
  -4   8   6     6299.83     6044.42     75.02 o 
  -3   8   6    14792.14    14589.96    187.42 o 
  -2   8   6    13059.12    13228.53    192.55 o 
  -1   8   6     3868.42     3861.69     55.13 o 
   0   8   6     4875.26     4879.01     69.67 o 
   1   8   6     7820.64     7681.76     87.41 o 
   2   8   6     5335.74     5262.75     86.85 o 
   3   8   6     2406.25     2209.82     43.44 o 
   4   8   6     4780.28     4772.80     77.77 o 
   5   8   6     4489.17     4639.04     95.48 o 
   6   8   6     2185.31     2328.09     63.45 o 
  -8   9   6     1133.79     1232.66     50.17 o 
  -7   9   6      342.99      345.33     32.76 o 
  -6   9   6      428.86      428.05     21.17 o 
  -5   9   6     1318.30     1239.32     27.42 o 
  -4   9   6      339.64      355.68     13.51 o 
  -3   9   6     1835.58     1731.02     31.95 o 
  -2   9   6       64.28       69.03     10.74 o 
  -1   9   6       18.42       38.82     11.05 o 
   0   9   6     1224.07     1196.18     25.17 o 
   1   9   6       57.11       60.33     12.33 o 
   2   9   6     1303.46     1285.40     32.02 o 
   3   9   6       35.76       47.82     19.30 o 
   4   9   6      306.16      324.76     18.69 o 
   5   9   6      477.84      522.12     36.03 o 
   6   9   6      161.86      206.23     29.25 o 
  -8  10   6      273.43      335.54     52.12 o 
  -7  10   6       79.77       69.88     29.61 o 
  -6  10   6     2222.90     2076.03     58.19 o 
  -5  10   6     3250.26     3199.19     85.75 o 
  -4  10   6      715.30      670.54     26.35 o 
  -3  10   6      597.97      594.05     26.36 o 
  -2  10   6     2412.64     2467.85     41.76 o 
  -1  10   6      833.10      837.87     23.26 o 
   0  10   6      869.78      825.26     22.61 o 
   1  10   6      357.39      355.84     22.94 o 
   2  10   6      304.18      344.08     31.67 o 
   3  10   6      687.13      672.39     29.23 o 
   4  10   6      345.03      393.63     25.27 o 
   5  10   6     1592.59     1522.10     91.36 o 
  -7  11   6      673.00      659.32     37.17 o 
  -6  11   6      768.85      814.92     39.08 o 
  -5  11   6        0.09       16.04     17.70 o 
  -4  11   6      540.29      534.35     24.18 o 
  -3  11   6      207.73      199.16     40.44 o 
  -2  11   6     1392.68     1433.33     31.37 o 
  -1  11   6     2326.41     2448.31     42.57 o 
   0  11   6       31.55       37.65     13.36 o 
   1  11   6      258.06      282.06     18.42 o 
   2  11   6       87.48       84.06     25.81 o 
   3  11   6     2043.90     2003.85     61.13 o 
   4  11   6     1095.23     1076.08     49.55 o 
  -6  12   6       12.17       41.65     24.57 o 
  -5  12   6       66.91       86.64     20.33 o 
  -4  12   6     1961.68     1989.06     46.40 o 
  -3  12   6      231.93      282.93     21.20 o 
  -2  12   6      448.32      456.78     20.43 o 
  -1  12   6      244.18      233.95     17.40 o 
   0  12   6      612.13      609.79     21.71 o 
   1  12   6     6177.32     6095.75    123.72 o 
   2  12   6     2184.90     2050.30     50.83 o 
   3  12   6        2.07       -7.53     21.55 o 
  -5  13   6       28.40       40.73     20.77 o 
  -4  13   6      158.96      155.75     36.37 o 
  -3  13   6      256.13      294.19     23.07 o 
  -2  13   6      172.18      214.27     18.59 o 
  -1  13   6      413.88      422.31     20.87 o 
   0  13   6       57.27       66.61     16.88 o 
   1  13   6        4.41       13.89     44.19 o 
   2  13   6       18.11        5.30     21.64 o 
  -2  14   6     5708.91     6084.66    103.03 o 
  -1  14   6     2213.66     2283.42     45.93 o 
   0  14   6     1546.46     1568.70     37.40 o 
 -10   1   7     6450.38     6660.95    105.21 o 
  -9   1   7      819.55      769.21     27.56 o 
  -8   1   7     1077.96     1150.97     30.10 o 
  -7   1   7    10511.94    10374.05    144.79 o 
  -6   1   7      575.77      641.36     19.74 o 
  -5   1   7       50.95       79.26      7.03 o 
  -4   1   7    14937.53    15101.51    169.90 o 
  -3   1   7    12720.18    13406.54    186.26 o 
  -2   1   7     3296.18     3832.94     91.59 o 
  -1   1   7    25155.92    24946.43    644.32 o 
   0   1   7    30041.25    29386.11    456.98 o 
   1   1   7      654.57      758.08     38.85 o 
   2   1   7     4447.00     4663.95    115.37 o 
   3   1   7    11454.38    11589.45    255.28 o 
   4   1   7       46.75       36.53     24.40 o 
   5   1   7       58.98       33.44     25.96 o 
   6   1   7     3545.28     3420.07     63.11 o 
   7   1   7      209.62      219.01     21.67 o 
 -10   2   7       58.04       53.23     19.74 o 
  -9   2   7       52.93       59.40     16.93 o 
  -8   2   7      624.54      633.67     23.25 o 
  -7   2   7     1079.26     1147.74     27.68 o 
  -6   2   7     6686.69     6828.04     97.60 o 
  -5   2   7     2699.28     2712.43     35.97 o 
  -4   2   7     5592.72     5384.10     64.40 o 
  -3   2   7    22477.30    22921.33    279.57 o 
  -2   2   7     5969.74     5667.80     94.70 o 
  -1   2   7     2772.11     2784.87     55.58 o 
   0   2   7     7460.41     7402.86    122.03 o 
   1   2   7       56.35       85.84     18.39 o 
   2   2   7      419.91      433.98     29.67 o 
   3   2   7       28.84        9.79     21.17 o 
   4   2   7      339.59      353.66     32.18 o 
   5   2   7        1.81       -3.19     25.64 o 
   6   2   7     1822.21     1776.72     42.21 o 
   7   2   7     3953.81     4096.47     74.28 o 
 -10   3   7     1299.80     1332.15     38.66 o 
  -9   3   7       11.88       23.63     16.15 o 
  -8   3   7      741.49      780.16     28.58 o 
  -7   3   7     6294.42     6158.76     90.75 o 
  -6   3   7     4518.10     4507.89     67.83 o 
  -5   3   7      634.05      753.55     25.80 o 
  -4   3   7     8961.04     9132.14    105.12 o 
  -3   3   7      473.29      597.66     13.22 o 
  -2   3   7     6012.75     5743.03     96.16 o 
  -1   3   7       10.61       26.80      8.38 o 
   0   3   7      227.58      252.31      9.34 o 
   1   3   7     2530.77     2263.14     36.57 o 
   2   3   7      915.39      914.71     25.87 o 
   3   3   7     8714.82     8857.64    201.66 o 
   4   3   7     3361.54     3405.51     94.43 o 
   5   3   7     2668.01     2820.74     64.41 o 
   6   3   7    10386.42    10349.11    155.32 o 
   7   3   7     1865.70     1973.13     48.03 o 
 -10   4   7      876.33     1004.86     34.65 o 
  -9   4   7     1414.44     1444.60     37.13 o 
  -8   4   7     1175.13     1201.91     31.24 o 
  -7   4   7      582.78      597.14     20.86 o 
  -6   4   7     1103.15     1128.65     25.39 o 
  -5   4   7     8561.92     8455.76    106.56 o 
  -4   4   7     5578.32     5416.14     63.55 o 
  -3   4   7       62.44       95.85      7.19 o 
  -2   4   7     4224.28     4152.30     61.48 o 
  -1   4   7     4762.17     4808.09     69.86 o 
   0   4   7     1786.99     1750.97     23.39 o 
   1   4   7     1254.16     1243.59     24.54 o 
   2   4   7      583.65      569.96     23.45 o 
   3   4   7     3951.55     3807.29    101.01 o 
   4   4   7      738.64      809.34     45.23 o 
   5   4   7      798.77      771.25     33.16 o 
   6   4   7       53.63       67.55     18.69 o 
   7   4   7        2.54        3.17     18.70 o 
 -10   5   7     1943.72     1939.59     45.82 o 
  -9   5   7      212.04      197.65     20.12 o 
  -8   5   7        3.45       30.24     15.40 o 
  -7   5   7     1131.11     1132.53     27.80 o 
  -6   5   7      136.78      168.20     13.09 o 
  -5   5   7      932.65      976.91     18.62 o 
  -4   5   7     1576.56     1596.23     22.31 o 
  -3   5   7     1857.62     1876.19     24.49 o 
  -2   5   7     1051.96     1180.35     24.56 o 
  -1   5   7     6338.49     6398.42     79.83 o 
   0   5   7     6511.08     6516.11     73.00 o 
   1   5   7     1843.63     1947.86     34.56 o 
   2   5   7     3981.04     3930.41     61.22 o 
   3   5   7     3585.67     3372.79    225.17 o 
   4   5   7      211.24      266.75     36.41 o 
   5   5   7      411.63      443.79     55.15 o 
   6   5   7      653.81      665.56     28.07 o 
   7   5   7      910.91      923.00     38.98 o 
  -9   6   7      271.67      311.22     19.83 o 
  -8   6   7     2891.89     2892.11     51.64 o 
  -7   6   7      364.53      387.16     16.19 o 
  -6   6   7      332.11      324.33     13.55 o 
  -5   6   7     8956.48     8753.08     99.15 o 
  -4   6   7     4431.66     4440.84     53.12 o 
  -3   6   7      439.06      444.25     11.58 o 
  -2   6   7     4264.96     4241.34     51.35 o 
  -1   6   7     8199.15     8075.28     99.48 o 
   0   6   7       22.03       27.97      7.21 o 
   1   6   7      929.52      921.35     23.51 o 
   2   6   7     5478.47     5398.02    108.29 o 
   3   6   7        6.84        4.65     16.02 o 
   4   6   7       21.20        0.80     20.67 o 
   5   6   7     4802.21     4842.39    145.66 o 
   6   6   7      304.58      341.04     24.08 o 
  -9   7   7     2626.43     2549.91     51.72 o 
  -8   7   7     1246.72     1275.37     29.76 o 
  -7   7   7     1328.64     1307.20     31.52 o 
  -6   7   7     3104.21     3072.35     44.39 o 
  -5   7   7     3191.57     3133.63     43.56 o 
  -4   7   7     3927.77     3806.73     45.89 o 
  -3   7   7     3454.08     3439.37     45.97 o 
  -2   7   7    15867.13    15751.94    171.94 o 
  -1   7   7    13456.70    13443.08    146.66 o 
   0   7   7    11122.91    11138.63    122.84 o 
   1   7   7     7850.47     7863.92    113.67 o 
   2   7   7     4332.87     4075.88     65.46 o 
   3   7   7     1283.25     1206.63     40.31 o 
   4   7   7      513.49      486.23     26.49 o 
   5   7   7      289.26      295.00     25.99 o 
   6   7   7       57.95       60.89     25.98 o 
  -9   8   7       63.50       71.47     21.86 o 
  -8   8   7     1814.48     1824.53     45.92 o 
  -7   8   7       11.36       16.15     15.87 o 
  -6   8   7     3057.99     3040.58     50.39 o 
  -5   8   7      658.86      657.70     24.09 o 
  -4   8   7     1579.25     1531.88     29.50 o 
  -3   8   7    14906.31    14225.70    183.20 o 
  -2   8   7     1575.68     1636.04     34.68 o 
  -1   8   7      146.01      150.99     11.60 o 
   0   8   7     2094.83     2134.40     30.96 o 
   1   8   7       82.73       88.16     13.23 o 
   2   8   7     3839.37     3783.28     62.79 o 
   3   8   7        3.74       13.04     14.72 o 
   4   8   7       39.01       52.66     30.65 o 
   5   8   7      524.65      564.51     32.44 o 
   6   8   7      176.65      265.10     29.51 o 
  -8   9   7     2761.55     2910.24    148.58 o 
  -7   9   7     1966.28     1973.24     58.26 o 
  -6   9   7     6928.07     6558.59     93.97 o 
  -5   9   7     7751.99     7374.59    102.47 o 
  -4   9   7      590.67      596.88     20.38 o 
  -3   9   7     1032.12     1008.75     24.67 o 
  -2   9   7     1173.57     1194.04     30.64 o 
  -1   9   7       98.33      108.66     12.23 o 
   0   9   7      756.64      760.39     24.12 o 
   1   9   7      449.02      450.63     34.33 o 
   2   9   7      612.82      592.55     23.71 o 
   3   9   7      815.52      784.35     27.76 o 
   4   9   7     4998.61     4958.54    133.63 o 
   5   9   7     4207.60     4320.52     94.32 o 
  -7  10   7      222.22      238.41     29.42 o 
  -6  10   7     1871.59     1870.67     68.86 o 
  -5  10   7        9.10      -12.32     19.40 o 
  -4  10   7       68.38       93.53     23.23 o 
  -3  10   7      328.11      343.15     19.83 o 
  -2  10   7       11.12       25.72     14.51 o 
  -1  10   7       97.91      115.03     13.60 o 
   0  10   7     3490.02     3533.88     56.25 o 
   1  10   7     3062.71     3032.90     74.36 o 
   2  10   7      623.90      626.93     25.10 o 
   3  10   7     3260.60     3285.66     61.15 o 
   4  10   7     2444.65     2576.46     90.04 o 
  -7  11   7      346.42      305.94     32.36 o 
  -6  11   7      278.27      230.46     42.03 o 
  -5  11   7      578.36      644.86     27.84 o 
  -4  11   7      135.18      151.82     18.83 o 
  -3  11   7       97.99       99.78     17.39 o 
  -2  11   7     2551.61     2536.95     50.44 o 
  -1  11   7      111.96      113.74     16.73 o 
   0  11   7      120.19       87.72     20.64 o 
   1  11   7     1626.58     1581.36     41.85 o 
   2  11   7     1080.14      916.61    113.46 o 
   3  11   7      170.68      148.24     36.98 o 
   4  11   7     1790.57     1879.63    100.84 o 
  -6  12   7       50.55       77.51     26.69 o 
  -5  12   7      692.78      750.25     31.31 o 
  -4  12   7     1508.68     1529.73     41.01 o 
  -3  12   7      609.17      621.14     26.39 o 
  -2  12   7      849.95      864.45     31.78 o 
  -1  12   7      530.15      644.97     23.91 o 
   0  12   7       31.28       19.93     21.73 o 
   1  12   7        8.80       11.11     19.30 o 
   2  12   7      483.46      528.34     28.40 o 
   3  12   7        6.51       -5.35     20.75 o 
  -4  13   7      166.25      179.21     22.36 o 
  -3  13   7     1616.26     1528.88     41.92 o 
  -2  13   7     5466.49     5701.12     96.36 o 
  -1  13   7     2435.81     2504.66     54.04 o 
   0  13   7     2278.30     2328.40     63.75 o 
   1  13   7     4711.90     4888.65     92.71 o 
 -10   0   8     2301.09     2264.02     70.61 o 
  -9   0   8     2472.60     2728.81     75.02 o 
  -8   0   8       14.72       34.55     19.68 o 
  -7   0   8     3064.52     3155.35     74.28 o 
  -6   0   8       39.94       76.03     31.16 o 
  -5   0   8       23.21       56.95     11.25 o 
  -4   0   8    22097.13    22936.12    414.17 o 
  -3   0   8     6322.01     6420.18    132.69 o 
  -2   0   8      379.88      427.57     35.23 o 
  -1   0   8    18705.05    19011.03    413.98 o 
   0   0   8     1869.53     1933.09     86.83 o 
   1   0   8      730.65      693.63     57.89 o 
   2   0   8      225.25      220.84     39.24 o 
   3   0   8       16.54       46.35     32.86 o 
   4   0   8     6218.04     6601.04    226.40 o 
   5   0   8      983.31     1044.05     74.99 o 
   6   0   8     1845.22     1829.28     63.03 o 
   7   0   8        8.38       28.83     39.40 o 
 -10   1   8       50.94       25.26     21.09 o 
  -9   1   8      970.88     1036.52     32.50 o 
  -8   1   8       63.90      104.81     15.05 o 
  -7   1   8     2662.90     2760.95     59.22 o 
  -6   1   8     5914.85     5776.04     84.53 o 
  -5   1   8     5398.26     5467.98     66.19 o 
  -4   1   8     7235.88     7406.54     87.06 o 
  -3   1   8     5852.46     6048.01     89.10 o 
  -2   1   8     1438.63     1482.59     32.00 o 
  -1   1   8      200.66      209.17     12.71 o 
   0   1   8      417.15      402.50     29.87 o 
   1   1   8       87.50       92.16     22.45 o 
   2   1   8     1930.29     2055.93     66.10 o 
   3   1   8     1150.43     1149.34     51.09 o 
   4   1   8      720.42      711.58     42.17 o 
   5   1   8      798.44      813.69     46.21 o 
   6   1   8     1000.43     1044.68     35.10 o 
   7   1   8     1272.30     1290.41     40.39 o 
 -10   2   8     4074.63     4163.95     75.79 o 
  -9   2   8        9.01        5.47     19.61 o 
  -8   2   8     2381.88     2359.83     45.01 o 
  -7   2   8    14297.33    14459.13    197.98 o 
  -6   2   8      378.35      370.87     16.55 o 
  -5   2   8      654.88      741.19     16.77 o 
  -4   2   8     9009.57     9176.21    106.37 o 
  -3   2   8      718.46      795.74     23.81 o 
  -2   2   8      172.36      156.20     11.42 o 
  -1   2   8     4918.71     4984.60     71.66 o 
   0   2   8     4776.67     4750.76     82.20 o 
   1   2   8       85.91      112.29     22.99 o 
   2   2   8    10163.25    10407.20    233.43 o 
   3   2   8     9453.63     9715.84    220.98 o 
   4   2   8      468.44      530.24     54.90 o 
   5   2   8     3454.89     3520.17    100.36 o 
   6   2   8     5206.72     5187.86     88.36 o 
   7   2   8      289.46      251.47     24.72 o 
 -10   3   8     1112.46     1167.17     36.95 o 
  -9   3   8     1157.81     1157.48     33.82 o 
  -8   3   8       84.91      110.02     16.26 o 
  -7   3   8      145.67      170.47     18.15 o 
  -6   3   8     4188.98     4132.22     63.58 o 
  -5   3   8       50.19       73.80      9.18 o 
  -4   3   8      371.59      408.99     13.70 o 
  -3   3   8     5842.28     5869.21     74.99 o 
  -2   3   8      317.51      312.15     14.55 o 
  -1   3   8      534.95      561.09     24.22 o 
   0   3   8     2528.15     2481.24     54.39 o 
   1   3   8      190.98      162.90     24.17 o 
   2   3   8      362.47      347.03     31.02 o 
   3   3   8     1192.50     1160.26     51.10 o 
   4   3   8     2306.22     2405.51    127.26 o 
   5   3   8      705.61      768.92     46.75 o 
   6   3   8       20.00       28.25     18.31 o 
   7   3   8      658.50      704.16     31.05 o 
 -10   4   8     3019.41     3248.07     62.75 o 
  -9   4   8     1107.20     1083.81     32.43 o 
  -8   4   8     3995.89     4011.76     66.07 o 
  -7   4   8    10932.53    10739.65    149.98 o 
  -6   4   8     1700.40     1722.89     33.59 o 
  -5   4   8      633.19      668.84     18.90 o 
  -4   4   8     6608.36     6587.43     85.88 o 
  -3   4   8     1880.31     1937.06     34.05 o 
  -2   4   8      631.33      766.20     29.62 o 
  -1   4   8     6355.29     6334.22     90.28 o 
   0   4   8     7268.10     7188.20    140.68 o 
   1   4   8     3004.77     2985.53     83.15 o 
   2   4   8    11699.59    11086.59    247.76 o 
   3   4   8    14127.88    13793.88    303.83 o 
   4   4   8     4558.81     4588.49    121.78 o 
   5   4   8     8008.17     7970.33    161.90 o 
   6   4   8     6213.23     6441.85    105.88 o 
  -9   5   8        8.88       -3.07     17.43 o 
  -8   5   8     4783.04     4986.85     78.40 o 
  -7   5   8     2652.09     2727.99     42.60 o 
  -6   5   8      778.43      824.99     23.15 o 
  -5   5   8    10843.49    10461.46    117.15 o 
  -4   5   8    13419.09    13287.13    137.23 o 
  -3   5   8       63.54       71.83     10.25 o 
  -2   5   8     3221.73     3264.98     51.40 o 
  -1   5   8     1799.35     1785.33     32.46 o 
   0   5   8     3927.15     3782.38     70.09 o 
   1   5   8      777.22      786.81     27.12 o 
   2   5   8     1425.70     1346.80     86.83 o 
   3   5   8      131.76      195.19     29.24 o 
   4   5   8        0.89       -9.01     26.51 o 
   5   5   8     5583.57     5586.00    110.32 o 
   6   5   8     2034.15     2057.21     49.73 o 
  -9   6   8      178.53      156.14     17.80 o 
  -8   6   8       78.11       32.04     17.71 o 
  -7   6   8      125.41      166.46     13.67 o 
  -6   6   8      477.93      500.87     16.59 o 
  -5   6   8      637.92      644.85     16.52 o 
  -4   6   8     6607.11     6344.79     69.07 o 
  -3   6   8    10999.12    10677.19    132.77 o 
  -2   6   8     6363.21     6490.85     94.04 o 
  -1   6   8     8750.01     8790.59    108.06 o 
   0   6   8     3027.43     3092.23     50.75 o 
   1   6   8      682.99      717.17     28.35 o 
   2   6   8       15.51       65.07     25.88 o 
   3   6   8      137.37      114.43     28.32 o 
   4   6   8      110.68      116.83     31.60 o 
   5   6   8       35.56       33.44     22.84 o 
   6   6   8      694.09      631.25     29.72 o 
  -9   7   8       52.38       53.84     16.90 o 
  -8   7   8     1677.74     1674.29     34.29 o 
  -7   7   8      132.28      150.95     14.06 o 
  -6   7   8     3364.37     3292.77     46.91 o 
  -5   7   8      186.66      183.84     10.23 o 
  -4   7   8        5.13        8.00      8.46 o 
  -3   7   8     1393.49     1362.50     23.48 o 
  -2   7   8      455.99      462.12     14.40 o 
  -1   7   8     4391.56     4370.09     66.88 o 
   0   7   8        0.25        7.38     10.85 o 
   1   7   8     1083.32     1159.39     28.22 o 
   2   7   8     6878.25     6664.01    162.91 o 
   3   7   8        1.53       -4.49     26.95 o 
   4   7   8      305.19      294.32     25.16 o 
   5   7   8      343.36      322.10     42.90 o 
  -8   8   8      838.71      841.25     33.67 o 
  -7   8   8      678.80      656.51     27.35 o 
  -6   8   8     1770.67     1732.29     35.22 o 
  -5   8   8     1458.66     1398.60     35.66 o 
  -4   8   8      263.88      252.16     15.58 o 
  -3   8   8      703.52      704.95     19.77 o 
  -2   8   8      228.80      251.92     13.77 o 
  -1   8   8      204.82      213.17     18.42 o 
   0   8   8      268.89      249.85     15.68 o 
   1   8   8      898.02      907.34     27.14 o 
   2   8   8      442.69      425.17     38.66 o 
   3   8   8      164.60      156.45     35.38 o 
   4   8   8      751.78      777.01     51.18 o 
   5   8   8      838.64      774.78     38.93 o 
  -8   9   8      131.72      140.03     30.56 o 
  -7   9   8     1410.92     1439.22     39.98 o 
  -6   9   8     4313.93     4303.98     66.53 o 
  -5   9   8      398.98      400.92     28.01 o 
  -4   9   8      968.39      922.55     28.03 o 
  -3   9   8     4998.18     5021.42     66.88 o 
  -2   9   8      496.94      482.99     20.06 o 
  -1   9   8       11.91       33.38     13.44 o 
   0   9   8     1621.06     1620.27     35.90 o 
   1   9   8      316.69      335.47     18.76 o 
   2   9   8       80.18       97.61     30.24 o 
   3   9   8      813.62      822.44    103.93 o 
   4   9   8     1044.79      997.01     58.74 o 
  -7  10   8     1067.17     1037.65     46.21 o 
  -6  10   8     3634.05     3408.81     80.40 o 
  -5  10   8     2020.55     1906.25     53.44 o 
  -4  10   8       38.09       48.43     16.58 o 
  -3  10   8      405.50      356.18     25.93 o 
  -2  10   8     1044.38     1026.13     28.40 o 
  -1  10   8       11.95       24.68     15.69 o 
   0  10   8     1336.51     1318.49     36.95 o 
   1  10   8     7085.64     6998.55    117.75 o 
   2  10   8     3312.20     3148.12    100.19 o 
   3  10   8     2762.43     2671.62    128.60 o 
   4  10   8     4979.12     4993.66    141.37 o 
  -6  11   8      364.00      419.09     31.50 o 
  -5  11   8     1257.17     1264.96     45.79 o 
  -4  11   8      828.90      812.51     31.10 o 
  -3  11   8       45.10       88.80     17.65 o 
  -2  11   8        0.15       13.80     16.14 o 
  -1  11   8      122.05      111.75     23.48 o 
   0  11   8     1702.22     1859.45     57.37 o 
   1  11   8     1133.33     1139.84     37.35 o 
   2  11   8      317.21      224.55     49.55 o 
   3  11   8      186.70      182.52     50.58 o 
  -5  12   8     2300.97     2329.02     88.94 o 
  -4  12   8      912.13      846.23     33.02 o 
  -3  12   8     5554.03     5338.22     90.57 o 
  -2  12   8     9070.78     9124.34    239.69 o 
  -1  12   8     3010.42     3050.15     65.89 o 
   0  12   8     2653.01     2697.36     59.83 o 
   1  12   8     4135.65     4224.44    101.24 o 
   2  12   8      496.64      530.68     62.21 o 
  -3  13   8      217.28      202.11     23.07 o 
  -2  13   8      614.24      785.31     56.24 o 
  -1  13   8     1211.99     1340.80     43.25 o 
 -10   1   9     1948.90     1925.52     46.30 o 
  -9   1   9      401.87      450.46     22.72 o 
  -8   1   9        2.73       -6.35     14.21 o 
  -7   1   9     4399.27     4330.29     68.02 o 
  -6   1   9       62.86       89.51     17.86 o 
  -5   1   9       59.40       96.57      8.98 o 
  -4   1   9    11013.94    11075.82    127.83 o 
  -3   1   9     1035.50     1140.39     42.57 o 
  -2   1   9      435.81      395.64     20.05 o 
  -1   1   9     5465.47     5575.53    133.94 o 
   0   1   9     1195.18     1223.75     49.27 o 
   1   1   9     9001.31     8980.69    205.65 o 
   2   1   9        4.27       -7.05     24.17 o 
   3   1   9     2315.26     2318.59     92.60 o 
   4   1   9      637.36      704.05     42.30 o 
   5   1   9      379.28      370.85     39.91 o 
   6   1   9     3640.30     3504.12     72.89 o 
 -10   2   9      627.28      704.16     29.59 o 
  -9   2   9      343.60      425.72     22.89 o 
  -8   2   9      778.55      813.62     27.72 o 
  -7   2   9     3617.93     3574.20     58.33 o 
  -6   2   9     3660.39     3673.51     58.50 o 
  -5   2   9       44.22       37.98     10.03 o 
  -4   2   9       40.03       58.19      9.03 o 
  -3   2   9        0.69        6.74     10.57 o 
  -2   2   9     5949.14     5945.93    101.16 o 
  -1   2   9     3589.47     3555.53     93.95 o 
   0   2   9      263.00      252.45     28.83 o 
   1   2   9     1573.47     1612.05     91.00 o 
   2   2   9      538.82      548.66     38.11 o 
   3   2   9       45.60       38.96     26.89 o 
   4   2   9      933.73      994.45     56.60 o 
   5   2   9      147.51      136.88     34.78 o 
   6   2   9      334.50      270.08     24.71 o 
 -10   3   9     7999.77     8465.29    128.42 o 
  -9   3   9     2692.02     2721.05     53.23 o 
  -8   3   9     4767.79     4579.85     73.52 o 
  -7   3   9     9730.23     9476.83    134.10 o 
  -6   3   9     2387.38     2376.00     44.85 o 
  -5   3   9      493.93      551.06     16.02 o 
  -4   3   9     7973.01     8143.39     87.08 o 
  -3   3   9     1408.53     1404.55     37.90 o 
  -2   3   9       89.85      159.79     29.04 o 
  -1   3   9    23071.70    22108.32    489.71 o 
   0   3   9    17550.54    16605.11    588.05 o 
   1   3   9     9799.41     9500.87    301.08 o 
   2   3   9    19926.02    19635.30    422.77 o 
   3   3   9    21081.64    21753.49    466.87 o 
   4   3   9     3095.42     3373.35    140.34 o 
   5   3   9     1515.28     1547.02     66.03 o 
   6   3   9     3408.58     3279.27     65.10 o 
  -9   4   9        4.60       -1.27     17.79 o 
  -8   4   9     3254.75     3389.96     58.56 o 
  -7   4   9       21.72       23.99     15.52 o 
  -6   4   9      146.96      141.11     13.22 o 
  -5   4   9     3970.48     3961.88     46.60 o 
  -4   4   9       57.95       69.18      8.49 o 
  -3   4   9     2294.58     2341.79     75.58 o 
  -2   4   9      154.57      142.84     13.76 o 
  -1   4   9      703.03      681.70     25.72 o 
   0   4   9     6121.65     6221.36    149.56 o 
   1   4   9      624.36      502.97     34.44 o 
   2   4   9     1620.23     1620.99     63.07 o 
   3   4   9       30.67       40.76     30.90 o 
   4   4   9      521.56      460.57     42.30 o 
   5   4   9     1757.75     2094.29    126.54 o 
   6   4   9       94.67      143.26     23.28 o 
  -9   5   9      385.18      397.10     23.56 o 
  -8   5   9     1015.41     1026.98     27.22 o 
  -7   5   9     4741.16     4587.57     63.64 o 
  -6   5   9     3218.62     3095.72     50.15 o 
  -5   5   9     5729.87     5648.08     69.09 o 
  -4   5   9    10856.38    10574.81    111.16 o 
  -3   5   9     5042.62     4913.45     75.32 o 
  -2   5   9     4179.26     4244.46     77.32 o 
  -1   5   9     5811.32     5865.33    101.95 o 
   0   5   9     5774.09     5775.77    158.88 o 
   1   5   9      718.46      686.82     40.64 o 
   2   5   9     3232.74     2909.60     95.33 o 
   3   5   9     2375.54     2367.93     90.23 o 
   4   5   9      505.74      509.88     43.08 o 
   5   5   9     1276.02     1362.29     48.81 o 
  -9   6   9       17.97        8.99     16.83 o 
  -8   6   9     2122.40     2261.70     44.60 o 
  -7   6   9       35.84       37.51     12.88 o 
  -6   6   9      110.14      151.75     12.59 o 
  -5   6   9     2002.77     1954.72     29.80 o 
  -4   6   9       65.30       74.61      9.00 o 
  -3   6   9     2800.75     2787.40     45.41 o 
  -2   6   9      252.45      254.19     17.50 o 
  -1   6   9      179.96      210.04     25.50 o 
   0   6   9     2744.25     2775.86     83.29 o 
   1   6   9        1.15      -19.96     24.35 o 
   2   6   9      354.43      368.10     34.79 o 
   3   6   9      736.87      856.60     52.62 o 
   4   6   9      242.09      303.35     38.98 o 
   5   6   9      464.27      529.09     32.55 o 
  -8   7   9        8.91        5.32     14.84 o 
  -7   7   9       66.44       87.39     13.57 o 
  -6   7   9      354.92      329.61     15.01 o 
  -5   7   9     1070.86     1082.34     20.10 o 
  -4   7   9      474.78      463.69     14.97 o 
  -3   7   9      846.21      840.82     21.41 o 
  -2   7   9      361.20      393.05     20.77 o 
  -1   7   9       13.02       27.57     14.22 o 
   0   7   9      651.35      698.22     27.73 o 
   1   7   9      330.81      320.66     39.19 o 
   2   7   9      686.80      782.77     48.12 o 
   3   7   9      288.77      358.19     39.42 o 
   4   7   9        6.58      -12.40     35.21 o 
   5   7   9      357.78      336.13     46.63 o 
  -8   8   9        5.43       25.13     19.58 o 
  -7   8   9     1711.43     1738.01     38.04 o 
  -6   8   9     2778.85     2819.31     53.17 o 
  -5   8   9        1.73       13.38     13.68 o 
  -4   8   9        9.44       14.99     13.11 o 
  -3   8   9      396.27      403.09     15.95 o 
  -2   8   9     3803.10     3779.08     73.33 o 
  -1   8   9     3705.91     3814.02     74.12 o 
   0   8   9      120.31      109.25     14.72 o 
   1   8   9      623.78      573.17     41.19 o 
   2   8   9      389.89      417.25     38.54 o 
   3   8   9     1590.66     1583.25     70.00 o 
   4   8   9     1228.05     1211.55     66.14 o 
  -7   9   9       81.23       41.35     16.41 o 
  -6   9   9      668.79      654.01     23.93 o 
  -5   9   9       35.53       51.96     15.36 o 
  -4   9   9      506.77      542.54     20.60 o 
  -3   9   9        6.20       12.49     13.27 o 
  -2   9   9     1311.55     1263.60     38.27 o 
  -1   9   9      400.56      401.49     24.11 o 
   0   9   9     1671.62     1695.80     37.59 o 
   1   9   9     6249.78     6321.19    160.53 o 
   2   9   9     3735.51     3601.07    109.13 o 
   3   9   9     1675.68     1624.44     88.43 o 
   4   9   9     3950.83     4051.73    122.20 o 
  -7  10   9       34.61       84.03     27.28 o 
  -6  10   9      116.74      123.58     25.26 o 
  -5  10   9      670.06      670.35     29.75 o 
  -4  10   9       38.75       70.46     18.88 o 
  -3  10   9      518.15      523.26     30.41 o 
  -2  10   9      230.81      200.94     25.32 o 
  -1  10   9      105.60      118.67     23.86 o 
   0  10   9     1264.25     1379.23     36.56 o 
   1  10   9        7.94       19.65     37.55 o 
   2  10   9      451.34      443.55     64.69 o 
   3  10   9       10.14       20.71     35.31 o 
  -5  11   9     5695.04     5632.46    146.26 o 
  -4  11   9     2070.41     1987.86     73.72 o 
  -3  11   9     5513.94     5321.18    300.52 o 
  -2  11   9     8238.50     8163.50    169.93 o 
  -1  11   9     2955.74     2867.73     97.08 o 
   0  11   9     2913.60     3004.30     63.00 o 
   1  11   9     5936.40     6263.19    225.58 o 
   2  11   9     1525.27     1428.67     96.10 o 
  -4  12   9       77.41      132.54     59.69 o 
  -3  12   9      183.99      268.95     30.71 o 
  -2  12   9      195.57      176.02     29.23 o 
  -1  12   9      134.51      141.96     27.78 o 
   0  12   9      161.98      208.43     24.63 o 
 -10   0  10       20.67       18.57     28.03 o 
  -9   0  10      962.03     1008.75     47.07 o 
  -8   0  10     1073.79     1217.01     45.41 o 
  -7   0  10     6174.49     6248.72    132.37 o 
  -6   0  10      728.54      745.02     33.95 o 
  -5   0  10     1706.22     1762.18     41.01 o 
  -4   0  10    10094.50    10349.34    213.40 o 
  -3   0  10      230.47      292.43     36.57 o 
  -2   0  10     2930.66     2787.82    110.01 o 
  -1   0  10      466.84      472.38     47.79 o 
   0   0  10      817.63      737.00     60.77 o 
   1   0  10      640.54      691.68     56.76 o 
   2   0  10      538.01      586.71     60.77 o 
   3   0  10     1952.87     2262.39    113.41 o 
   4   0  10      265.24      259.06     55.00 o 
   5   0  10     3179.10     3505.65    147.50 o 
 -10   1  10       73.65       65.87     21.23 o 
  -9   1  10      242.58      274.93     20.99 o 
  -8   1  10      151.67      146.18     17.09 o 
  -7   1  10       13.19       11.80     13.37 o 
  -6   1  10      119.11      134.51     15.56 o 
  -5   1  10     3617.47     3685.16     48.90 o 
  -4   1  10     2860.84     2923.61     41.30 o 
  -3   1  10     4641.81     4755.19    115.77 o 
  -2   1  10     6224.43     6145.97    145.48 o 
  -1   1  10     6815.59     6288.17    150.40 o 
   0   1  10      751.11      724.58     42.11 o 
   1   1  10      103.37      131.13     30.15 o 
   2   1  10       24.79       28.83     28.14 o 
   3   1  10      961.94     1035.38     55.97 o 
   4   1  10       79.18       93.04     35.53 o 
   5   1  10      254.40      305.06     42.02 o 
  -9   2  10       19.53       -2.51     16.51 o 
  -8   2  10     1998.50     1915.93     49.61 o 
  -7   2  10     4572.71     4567.11     71.84 o 
  -6   2  10       19.60       22.10     12.60 o 
  -5   2  10      229.57      246.96     12.16 o 
  -4   2  10     6993.76     7072.08     85.45 o 
  -3   2  10     1305.94     1301.37     32.61 o 
  -2   2  10     1475.92     1404.64     52.12 o 
  -1   2  10     7562.81     7359.90    172.44 o 
   0   2  10     7988.38     7755.56    182.49 o 
   1   2  10     1332.27     1278.75    150.59 o 
   2   2  10     6685.13     6724.90    165.29 o 
   3   2  10     2842.97     3030.34     95.33 o 
   4   2  10       17.35       66.52     34.67 o 
   5   2  10      738.86      674.70     46.75 o 
  -9   3  10        0.31      -25.82     17.21 o 
  -8   3  10     1660.98     1617.11     36.76 o 
  -7   3  10        1.89        3.26     13.48 o 
  -6   3  10       25.83       18.27     12.80 o 
  -5   3  10     3101.03     3101.46     43.79 o 
  -4   3  10      786.88      832.30     19.01 o 
  -3   3  10      487.34      505.00     21.35 o 
  -2   3  10     2728.82     2663.09     77.33 o 
  -1   3  10     3368.87     3267.43     91.28 o 
   0   3  10       62.48      103.13     28.48 o 
   1   3  10      544.74      495.34     38.11 o 
   2   3  10     1413.65     1455.99     61.18 o 
   3   3  10      325.77      350.40     40.24 o 
   4   3  10       58.75       95.79     35.80 o 
   5   3  10     1479.09     1557.97     71.73 o 
  -9   4  10     1510.45     1423.52     37.89 o 
  -8   4  10     2624.45     2548.69     49.25 o 
  -7   4  10     5085.35     4916.34     76.56 o 
  -6   4  10      356.98      371.26     15.76 o 
  -5   4  10      948.71      929.74     20.36 o 
  -4   4  10     5351.53     5266.14     71.82 o 
  -3   4  10     6223.07     6218.25    107.31 o 
  -2   4  10     4626.61     4515.78    212.40 o 
  -1   4  10    12677.98    12156.53    269.60 o 
   0   4  10     7924.94     7868.59    186.01 o 
   1   4  10     3188.71     3037.69    153.43 o 
   2   4  10     5193.70     4951.01    131.64 o 
   3   4  10     2985.11     2816.51     90.14 o 
   4   4  10      116.29      128.19     37.94 o 
   5   4  10      717.32      664.86    103.31 o 
  -9   5  10        0.33        9.32     16.80 o 
  -8   5  10     1308.65     1310.67     31.91 o 
  -7   5  10      599.68      602.88     28.89 o 
  -6   5  10     3211.85     3228.60     47.31 o 
  -5   5  10        0.64        5.60      7.01 o 
  -4   5  10     3349.26     3234.76    123.48 o 
  -3   5  10    18519.11    18157.19    250.37 o 
  -2   5  10     2134.50     2110.61     48.47 o 
  -1   5  10     1516.54     1540.19     79.00 o 
   0   5  10     6862.86     6717.78    163.18 o 
   1   5  10        7.72       -4.71     25.20 o 
   2   5  10     1261.18     1147.62     56.37 o 
   3   5  10      176.04      184.41     36.28 o 
   4   5  10       35.18       43.01     37.52 o 
   5   5  10      851.23      842.59     40.67 o 
  -8   6  10      849.35      847.44     47.61 o 
  -7   6  10     2963.90     2972.45     51.70 o 
  -6   6  10     4665.08     4543.36     62.18 o 
  -5   6  10     1984.10     1929.93     35.76 o 
  -4   6  10     3694.99     3509.33     47.03 o 
  -3   6  10     1630.16     1619.29     49.18 o 
  -2   6  10      167.40      174.84     16.46 o 
  -1   6  10       13.71       42.32     25.34 o 
   0   6  10      360.98      374.26     36.70 o 
   1   6  10      199.21      201.36     31.45 o 
   2   6  10      162.38      148.88     36.18 o 
   3   6  10      797.92      709.47     50.64 o 
   4   6  10     1742.11     1851.17     79.69 o 
  -8   7  10       98.15       95.60     16.44 o 
  -7   7  10     1840.87     1745.41     33.27 o 
  -6   7  10     1817.81     1769.10     32.34 o 
  -5   7  10     1858.50     1830.52     29.84 o 
  -4   7  10      164.62      165.90     14.04 o 
  -3   7  10      242.13      259.45     16.22 o 
  -2   7  10     1662.92     1572.12     41.35 o 
  -1   7  10      746.09      774.17     53.82 o 
   0   7  10     2461.23     2344.62     79.68 o 
   1   7  10      296.96      310.38     42.08 o 
   2   7  10       30.37      -11.68     29.37 o 
   3   7  10     3486.19     3684.60    111.68 o 
   4   7  10      990.25     1021.00     59.53 o 
  -7   8  10      198.69      158.94     21.60 o 
  -6   8  10      619.41      607.52     23.03 o 
  -5   8  10       59.26       37.47     14.94 o 
  -4   8  10       15.26       30.49     16.16 o 
  -3   8  10      453.72      452.13     23.63 o 
  -2   8  10     1098.97     1075.56     34.83 o 
  -1   8  10      408.03      387.89     37.57 o 
   0   8  10     1398.87     1291.31     60.18 o 
   1   8  10     2389.49     2364.78     84.01 o 
   2   8  10     1375.24     1301.42     63.89 o 
   3   8  10      867.95      836.22     54.90 o 
  -7   9  10       16.37       25.85     17.05 o 
  -6   9  10       72.16       69.66     19.01 o 
  -5   9  10     2604.80     2596.99    115.22 o 
  -4   9  10     1419.21     1392.22     38.70 o 
  -3   9  10      251.08      255.71     20.27 o 
  -2   9  10     3609.89     3687.51     74.94 o 
  -1   9  10     2103.09     2168.23    112.94 o 
   0   9  10       10.49        2.48     32.70 o 
   1   9  10      766.69      848.85     54.02 o 
   2   9  10     1180.33     1113.27     63.86 o 
   3   9  10        4.24       29.56     38.20 o 
  -6  10  10     1587.89     1443.03     50.17 o 
  -5  10  10      882.44      885.10     43.86 o 
  -4  10  10      128.01      107.02     24.61 o 
  -3  10  10     3445.94     3327.37    102.90 o 
  -2  10  10     4907.28     5095.87    114.36 o 
  -1  10  10     2713.57     2847.37     93.66 o 
   0  10  10     4280.54     4415.85    125.91 o 
   1  10  10     6084.27     6193.24    162.40 o 
   2  10  10     2441.67     2344.93     90.54 o 
  -4  11  10      826.48      826.10     49.13 o 
  -3  11  10     1446.06     1442.98     53.20 o 
  -2  11  10      179.18      219.42     29.30 o 
  -1  11  10      189.02      214.46     56.34 o 
   0  11  10      102.37       96.21     48.52 o 
  -9   1  11       68.33       76.14     19.69 o 
  -8   1  11     4149.95     4162.37     69.33 o 
  -7   1  11     9582.58     9428.06    135.03 o 
  -6   1  11      263.06      262.86     16.39 o 
  -5   1  11     2154.91     2079.52     44.67 o 
  -4   1  11     9741.88    10079.70    176.68 o 
  -3   1  11      301.38      314.56     28.77 o 
  -2   1  11       87.22      102.62     26.43 o 
  -1   1  11     7922.81     7606.45    180.34 o 
   0   1  11     1618.40     1636.96     63.08 o 
   1   1  11        3.73        8.35     27.67 o 
   2   1  11     9132.53     9801.43    230.77 o 
   3   1  11     7707.01     8145.76    199.68 o 
   4   1  11     1150.62     1354.40     67.23 o 
   5   1  11     4971.24     5173.24    142.06 o 
  -9   2  11      240.61      258.34     22.37 o 
  -8   2  11     1245.49     1360.03     35.33 o 
  -7   2  11      911.92      904.14     27.60 o 
  -6   2  11     2454.55     2453.67     45.23 o 
  -5   2  11     8487.80     8454.41    120.39 o 
  -4   2  11     7857.24     7545.95    110.88 o 
  -3   2  11     2645.34     2681.26     77.72 o 
  -2   2  11     3712.04     3688.28    127.37 o 
  -1   2  11      143.91      165.72     29.63 o 
   0   2  11      359.20      369.98     51.04 o 
   1   2  11       38.39       48.06     29.53 o 
   2   2  11        5.71       -8.84     29.07 o 
   3   2  11       59.61       90.65     37.15 o 
   4   2  11        6.11      -20.62     33.88 o 
  -9   3  11      177.03      231.91     22.27 o 
  -8   3  11      154.33      133.74     18.16 o 
  -7   3  11      554.55      579.48     22.89 o 
  -6   3  11      294.41      298.27     17.45 o 
  -5   3  11      168.05      202.76     13.24 o 
  -4   3  11     6511.56     6300.17     84.82 o 
  -3   3  11     1224.27     1279.16     51.85 o 
  -2   3  11     1885.70     1797.57     84.21 o 
  -1   3  11    12927.09    12635.95    282.49 o 
   0   3  11     2321.52     2288.43    108.21 o 
   1   3  11       20.94       30.69     28.29 o 
   2   3  11      514.72      483.35     75.35 o 
   3   3  11       10.53       40.47     34.05 o 
   4   3  11     1452.35     1657.74     73.65 o 
  -9   4  11        8.34      -16.23     18.04 o 
  -8   4  11      661.72      630.01     25.10 o 
  -7   4  11     1135.31     1205.58     27.99 o 
  -6   4  11     2710.09     2767.67     43.22 o 
  -5   4  11       98.01      104.17     13.57 o 
  -4   4  11     2470.34     2450.01     42.23 o 
  -3   4  11     2431.92     2456.61     74.90 o 
  -2   4  11       56.78       90.46     26.89 o 
  -1   4  11      114.84      158.76     29.83 o 
   0   4  11      162.70      163.42     33.79 o 
   1   4  11     1109.63     1048.26     81.99 o 
   2   4  11     2244.17     2311.45     84.63 o 
   3   4  11       32.36       40.24     35.31 o 
   4   4  11       37.89       83.24     46.51 o 
  -8   5  11     1523.56     1519.30     33.78 o 
  -7   5  11     2452.00     2370.17     40.66 o 
  -6   5  11      853.71      806.47     23.20 o 
  -5   5  11     2021.79     1755.82    131.42 o 
  -4   5  11     2299.29     2218.89     63.01 o 
  -3   5  11        1.20       22.70     24.35 o 
  -2   5  11       24.56       45.02     26.32 o 
  -1   5  11      614.29      522.57     37.44 o 
   0   5  11      529.01      423.88     38.37 o 
   1   5  11      171.87      158.39     34.27 o 
   2   5  11     1062.23      967.47     64.33 o 
   3   5  11     1294.28     1251.69     68.80 o 
   4   5  11      417.10      402.17     47.23 o 
  -8   6  11       61.05       72.60     16.27 o 
  -7   6  11     2362.14     2343.48     45.06 o 
  -6   6  11     2833.88     2912.43     45.06 o 
  -5   6  11      396.26      394.96     21.24 o 
  -4   6  11     1331.08     1312.59     28.88 o 
  -3   6  11     4559.32     4602.17     91.63 o 
  -2   6  11       12.51       22.12     25.84 o 
  -1   6  11       31.90       14.31     27.32 o 
   0   6  11     1940.82     2071.10     76.85 o 
   1   6  11       29.42       14.96     31.39 o 
   2   6  11       67.63       71.76     40.07 o 
   3   6  11     1421.28     1509.66     72.98 o 
  -7   7  11     1843.19     1893.79     40.65 o 
  -6   7  11     2925.61     2842.84     66.58 o 
  -5   7  11     4017.46     3858.00     70.63 o 
  -4   7  11     1226.35     1155.50     27.99 o 
  -3   7  11     1215.88     1224.65     40.17 o 
  -2   7  11      595.76      577.74     48.41 o 
  -1   7  11      809.79      700.99     69.99 o 
   0   7  11     1857.21     1738.16     70.50 o 
   1   7  11     2897.60     2761.78     92.52 o 
   2   7  11     3661.84     3444.26    216.31 o 
   3   7  11     3672.35     3517.66    112.38 o 
  -7   8  11      287.43      332.66     20.75 o 
  -6   8  11      172.00      185.50     35.64 o 
  -5   8  11     5615.26     5496.96    114.19 o 
  -4   8  11     1991.24     2011.51     42.76 o 
  -3   8  11      133.12      116.94     19.88 o 
  -2   8  11     1564.47     1557.76     65.22 o 
  -1   8  11      298.64      402.39     86.21 o 
   0   8  11     1249.47     1352.27     65.55 o 
   1   8  11      179.74      168.00     44.50 o 
   2   8  11       23.74       20.61     39.88 o 
  -6   9  11      754.31      752.89     38.89 o 
  -5   9  11     1117.98     1063.95     42.13 o 
  -4   9  11     1303.66     1224.23     37.66 o 
  -3   9  11     4115.63     3932.65     79.78 o 
  -2   9  11     6978.69     7104.31    174.73 o 
  -1   9  11     3455.02     3474.04    111.14 o 
   0   9  11     3643.83     3898.42    116.81 o 
   1   9  11     3172.73     3091.96    105.06 o 
  -5  10  11      331.66      305.10     37.29 o 
  -4  10  11       32.86       51.92     24.89 o 
  -3  10  11      387.51      332.02     29.86 o 
  -2  10  11      381.62      427.11     44.10 o 
  -1  10  11      807.98      892.23     55.44 o 
   0  10  11      249.48      246.01     40.11 o 
  -9   0  12     1663.74     1595.29     57.89 o 
  -8   0  12     7986.13     7954.21    168.22 o 
  -7   0  12    10898.14    10764.01    400.69 o 
  -6   0  12     2183.84     1981.43     57.94 o 
  -5   0  12     2048.48     2053.60     84.36 o 
  -4   0  12     6537.25     6943.94    230.01 o 
  -3   0  12      184.42      219.09     41.41 o 
  -2   0  12      675.70      740.29     61.80 o 
  -1   0  12    11228.04    10918.37    355.26 o 
   0   0  12     7598.48     7321.77    255.25 o 
   1   0  12     5045.83     5050.83    196.02 o 
   2   0  12    16495.30    17153.44    539.64 o 
   3   0  12    10824.43    12002.80    396.36 o 
   4   0  12     2131.28     2225.62    122.06 o 
  -9   1  12       94.05       91.01     19.97 o 
  -8   1  12      895.49      939.08     30.50 o 
  -7   1  12      679.48      710.94     29.53 o 
  -6   1  12      772.87      754.16     25.51 o 
  -5   1  12     1644.34     1586.89     51.53 o 
  -4   1  12        2.83       15.68     17.43 o 
  -3   1  12      116.42      122.12     27.38 o 
  -2   1  12      346.71      347.19     48.26 o 
  -1   1  12      961.60      923.55     56.76 o 
   0   1  12     3048.94     3016.30     96.00 o 
   1   1  12      770.87      821.18     51.15 o 
   2   1  12      143.11      170.83     39.58 o 
   3   1  12       85.89       83.50     48.15 o 
   4   1  12      156.76       91.43     43.56 o 
  -8   2  12      602.57      620.09     25.59 o 
  -7   2  12     3006.46     2968.22     54.22 o 
  -6   2  12       60.56       55.91     15.49 o 
  -5   2  12     1608.32     1553.35     50.98 o 
  -4   2  12     6884.69     7120.45    131.04 o 
  -3   2  12     1379.33     1328.49     54.96 o 
  -2   2  12      926.08      885.61     49.88 o 
  -1   2  12     5361.27     5379.90    140.10 o 
   0   2  12      712.55      642.70     43.96 o 
   1   2  12       41.52       69.21     35.96 o 
   2   2  12     1246.43     1309.13    135.86 o 
   3   2  12      988.11      993.42     60.54 o 
  -8   3  12      920.77      885.13     31.21 o 
  -7   3  12      104.40      106.23     17.38 o 
  -6   3  12        6.98       16.71     13.00 o 
  -5   3  12      556.75      584.31     31.71 o 
  -4   3  12      152.84      153.99     30.42 o 
  -3   3  12      948.50     1009.01     72.67 o 
  -2   3  12      613.54      561.58     39.97 o 
  -1   3  12        0.11       -6.79     27.53 o 
   0   3  12     1343.77     1432.92     64.81 o 
   1   3  12       25.41       36.40     32.63 o 
   2   3  12       72.39       73.71     36.37 o 
   3   3  12      682.28      775.16     55.83 o 
  -8   4  12        6.14       10.03     16.19 o 
  -7   4  12      362.63      370.68     19.26 o 
  -6   4  12      105.63      108.66     13.86 o 
  -5   4  12       73.55       60.95     22.32 o 
  -4   4  12     2033.65     1984.56     43.13 o 
  -3   4  12      623.50      668.07     40.49 o 
  -2   4  12       67.93       98.44     28.67 o 
  -1   4  12      664.16      660.51     44.10 o 
   0   4  12       75.54       85.96     32.70 o 
   1   4  12     1332.33     1352.26     66.70 o 
   2   4  12       88.31      108.15     38.11 o 
   3   4  12       52.20      133.80     42.78 o 
  -8   5  12       12.42       33.63     16.51 o 
  -7   5  12     2243.12     2252.23     40.53 o 
  -6   5  12     2250.63     2261.52     43.68 o 
  -5   5  12      104.55      108.16     24.29 o 
  -4   5  12      878.75      833.10     62.12 o 
  -3   5  12      459.99      452.82     37.11 o 
  -2   5  12     3684.93     3671.23    104.55 o 
  -1   5  12     1731.07     1733.14     71.16 o 
   0   5  12       93.59       83.04     35.83 o 
   1   5  12     2351.58     2375.33     85.83 o 
   2   5  12     1107.15     1243.00    112.12 o 
   3   5  12      421.58      425.37     51.35 o 
  -7   6  12     4382.90     4171.56     67.97 o 
  -6   6  12     1366.63     1174.75     99.40 o 
  -5   6  12      143.73      159.91     26.65 o 
  -4   6  12      673.74      641.98     25.71 o 
  -3   6  12      296.48      259.27     25.04 o 
  -2   6  12      482.01      423.02     38.26 o 
  -1   6  12     1956.08     1793.95     71.42 o 
   0   6  12     2337.57     2302.95    110.94 o 
   1   6  12     4677.08     4498.88    128.68 o 
   2   6  12     6301.14     6411.34    170.10 o 
  -7   7  12       54.10       38.98     20.41 o 
  -6   7  12      111.11       86.22     23.05 o 
  -5   7  12     2216.54     2110.53     58.18 o 
  -4   7  12        2.29       21.22     22.04 o 
  -3   7  12      447.33      461.97     59.12 o 
  -2   7  12      134.12      152.45     35.72 o 
  -1   7  12      422.80      403.97     43.63 o 
   0   7  12     2304.09     2416.31     87.76 o 
   1   7  12        5.41      -31.44     37.57 o 
   2   7  12      208.11      185.70     45.90 o 
  -6   8  12     3557.86     3500.56     83.26 o 
  -5   8  12     2413.56     2390.02     62.87 o 
  -4   8  12     3495.99     3373.77     76.12 o 
  -3   8  12     5631.64     5705.88    147.07 o 
  -2   8  12     5678.06     5714.90    148.73 o 
  -1   8  12     3143.48     3168.00    116.09 o 
   0   8  12     3149.72     3264.86    107.02 o 
   1   8  12     3571.99     3685.23    116.68 o 
  -5   9  12      337.41      356.33     31.78 o 
  -4   9  12        7.62       40.45     27.93 o 
  -3   9  12      190.48      210.15     26.01 o 
  -2   9  12        2.90       33.31     36.08 o 
  -1   9  12       75.43       98.75     37.11 o 
  -8   1  13     3976.98     3857.49     67.79 o 
  -7   1  13     3040.40     3019.26     56.15 o 
  -6   1  13       28.10       25.74     26.14 o 
  -5   1  13     1452.72     1427.36     72.41 o 
  -4   1  13     5325.07     5574.84    143.33 o 
  -3   1  13      363.24      414.52     36.92 o 
  -2   1  13      891.00      821.23     48.78 o 
  -1   1  13     8904.22     8648.58    208.85 o 
   0   1  13     3362.28     3406.70    108.16 o 
   1   1  13     1247.69     1277.70     71.62 o 
   2   1  13     4654.23     4994.74    202.76 o 
  -8   2  13       76.35       79.43     19.36 o 
  -7   2  13      255.55      293.17     20.74 o 
  -6   2  13      347.77      356.92     30.93 o 
  -5   2  13      137.22      186.86     26.17 o 
  -4   2  13     3141.87     3311.71     94.63 o 
  -3   2  13     6168.17     6145.79    152.37 o 
  -2   2  13     3260.52     3142.12     95.09 o 
  -1   2  13     3624.50     3454.78    115.57 o 
   0   2  13     3067.99     3122.45    103.73 o 
   1   2  13      381.67      308.91     43.27 o 
   2   2  13        2.53        4.90     36.55 o 
  -8   3  13      863.64      921.49     29.29 o 
  -7   3  13     1728.18     1777.47     40.76 o 
  -6   3  13      413.80      449.94     33.97 o 
  -5   3  13     2623.80     2600.24     71.79 o 
  -4   3  13     5814.89     5732.47    111.62 o 
  -3   3  13      195.53      235.03     34.56 o 
  -2   3  13       72.65       90.56     32.45 o 
  -1   3  13      614.64      586.37     45.01 o 
   0   3  13       80.13       60.87     36.98 o 
   1   3  13      681.12      704.52     54.11 o 
   2   3  13      100.02       86.77     38.06 o 
  -7   4  13     1258.16     1232.98     34.68 o 
  -6   4  13      163.39      150.48     27.58 o 
  -5   4  13     1244.82     1263.22     49.12 o 
  -4   4  13      181.54      165.60     23.84 o 
  -3   4  13      169.74      164.72     32.01 o 
  -2   4  13     3626.80     3630.16    107.64 o 
  -1   4  13     1418.85     1395.09     76.17 o 
   0   4  13        3.73      -25.49     35.80 o 
   1   4  13      150.42      112.44     46.46 o 
   2   4  13       22.49       61.14     43.93 o 
  -7   5  13      659.73      604.94     29.37 o 
  -6   5  13      109.66       97.68     27.90 o 
  -5   5  13      397.25      373.80     39.30 o 
  -4   5  13      609.02      613.90     27.10 o 
  -3   5  13      191.52      189.51     42.95 o 
  -2   5  13      464.89      452.60     41.53 o 
  -1   5  13     2153.96     2046.45     79.60 o 
   0   5  13     1674.71     1688.76     77.02 o 
   1   5  13     1661.67     1596.93    116.96 o 
  -6   6  13      192.03      239.07     45.01 o 
  -5   6  13     2685.64     2677.85    160.84 o 
  -4   6  13      459.20      451.35     25.60 o 
  -3   6  13      169.50      210.06     29.00 o 
  -2   6  13     3265.57     3315.92    110.32 o 
  -1   6  13     1627.82     1613.05     72.69 o 
   0   6  13       33.95        8.61     36.87 o 
   1   6  13     1225.55     1293.89     71.92 o 
  -5   7  13     1125.45     1174.15     71.07 o 
  -4   7  13      716.61      716.28     35.43 o 
  -3   7  13     2244.36     2287.53     82.47 o 
  -2   7  13     2456.91     2410.66     88.20 o 
  -1   7  13     2633.20     2533.77     89.59 o 
   0   7  13     4529.83     4591.49    134.33 o 
  -4   8  13     1728.63     1932.68     71.67 o 
  -3   8  13     3706.87     3761.44    111.21 o 
  -2   8  13      285.75      306.96     43.11 o 
  -7   0  14      300.17      265.13     45.22 o 
  -6   0  14      876.57      892.64     66.95 o 
  -5   0  14       48.17       55.31     39.45 o 
  -4   0  14     1682.78     1698.44     93.63 o 
  -3   0  14      141.65       98.68     47.59 o 
  -2   0  14     2385.89     2357.05    120.72 o 
  -1   0  14     5169.39     4756.75    191.49 o 
   0   0  14      840.52      780.57     75.81 o 
   1   0  14      156.89      161.92     64.58 o 
  -7   1  14      793.33      906.31     47.24 o 
  -6   1  14     1151.53     1218.84     68.45 o 
  -5   1  14     1634.69     1596.10     55.06 o 
  -4   1  14     2476.45     2636.48     83.27 o 
  -3   1  14     3223.69     3467.67    150.70 o 
  -2   1  14      676.30      684.21     49.09 o 
  -1   1  14      545.58      542.83     47.40 o 
   0   1  14       42.69       52.90     44.55 o 
   1   1  14      229.77      242.36     43.56 o 
  -7   2  14     3395.38     3355.39     88.71 o 
  -6   2  14      452.49      434.15     36.42 o 
  -5   2  14     2123.36     2076.82     64.55 o 
  -4   2  14     3164.35     3225.98     74.29 o 
  -3   2  14      155.16      178.18     34.53 o 
  -2   2  14      388.74      393.86     67.42 o 
  -1   2  14     1944.62     1863.99    152.29 o 
   0   2  14        8.48       17.31     38.93 o 
   1   2  14      211.50      152.18     42.94 o 
  -6   3  14      577.74      589.35     37.69 o 
  -5   3  14        2.67      -34.80     24.69 o 
  -4   3  14      815.43      850.07     49.74 o 
  -3   3  14      756.21      845.40     51.51 o 
  -2   3  14        1.50       20.22     34.06 o 
  -1   3  14       79.10       62.28     36.20 o 
   0   3  14      706.24      685.70    107.85 o 
   1   3  14      196.17      164.77     41.94 o 
  -6   4  14     1711.38     1687.33     60.38 o 
  -5   4  14     3145.17     3095.76     82.70 o 
  -4   4  14     3277.90     3260.23     75.67 o 
  -3   4  14      698.39      653.58     47.16 o 
  -2   4  14      853.32      785.14     52.75 o 
  -1   4  14     2141.08     2152.34     84.52 o 
   0   4  14      483.71      416.58     45.99 o 
  -5   5  14     5619.90     5817.88    132.91 o 
  -4   5  14     1618.68     1670.54     46.01 o 
  -3   5  14      967.40      988.78    120.67 o 
  -2   5  14     3570.33     3712.65    113.84 o 
  -1   5  14      213.15      244.59     44.40 o 
  -4   6  14      842.99      784.50     78.38 o 
  -3   6  14     1035.52      988.28     43.21 o 
  -2   6  14     3314.23     3230.78    105.94 o 
  -5   1  15      723.39      710.34     43.26 o 
  -4   1  15     2413.43     2565.34     87.49 o 
  -3   1  15        5.46       21.59     32.69 o 
  -2   1  15      337.90      400.13     49.13 o 
  -1   1  15     3117.49     3036.60    106.19 o 
  -5   2  15      247.55      217.78     48.05 o 
  -4   2  15      843.15      866.87    123.81 o 
  -3   2  15        2.14       17.25     33.46 o 
  -2   2  15      620.71      685.16     60.26 o 
  -4   3  15     2747.23     2754.58     85.35 o 
  -3   3  15       71.08       86.65     35.65 o 
  -2   3  15      484.23      495.58     56.39 o 
                                                 
